# Supplementary material for: PagERF16 of Populus Promotes Lateral Root Proliferation and Sensitizes to Salt Stress
Source: Front Plant Sci. 2021 Jun 4;12:669143. doi: 10.3389/fpls.2021.669143 (PMC8213033; doi:10.3389/fpls.2021.669143)
Supplement: Supplementary Table 3 — DEGs in WT_S vs. WT. [file Table_3.xls]

## Sheet: Table S3 diff_detail_S_W_1175
Gene_id	FC(S_leaf/W_leaf)	Log2FC(S_leaf/W_leaf)	Pvalue	Padjust	Significant	Regulate
Potri.002G147100.v4.1	7.7191	2.94843	4.78167e-46	1.1859e-41	yes	up
Potri.016G125000.v4.1	13.0142	3.70202	1.9727e-37	2.44624e-33	yes	up
Potri.002G001400.v4.1	25.7115	4.68434	8.69959e-36	5.39396e-32	yes	up
Potri.002G088600.v4.1	12.4363	3.63648	6.72535e-36	5.39396e-32	yes	up
Potri.010G132300.v4.1	0.255478	-1.96873	6.43839e-32	2.98033e-28	yes	down
Potri.010G116000.v4.1	10.6627	3.4145	7.21018e-32	2.98033e-28	yes	up
Potri.006G105600.v4.1	11.4396	3.51597	1.80977e-31	6.41203e-28	yes	up
Potri.001G171600.v4.1	10.0674	3.33163	1.586e-30	4.91679e-27	yes	up
Potri.010G102300.v4.1	3.30622	1.72518	3.62509e-29	9.98954e-26	yes	up
Potri.006G065700.v4.1	5.14519	2.36322	6.79327e-29	1.6848e-25	yes	up
Potri.008G055900.v4.1	5.39	2.43029	9.37289e-29	2.11325e-25	yes	up
Potri.005G177100.v4.1	6.15448	2.62164	3.39509e-27	7.01681e-24	yes	up
Potri.007G053600.v4.1	3.24626	1.69878	1.87744e-26	3.58172e-23	yes	up
Potri.004G142900.v4.1	0.259226	-1.94772	3.33617e-26	5.91003e-23	yes	down
Potri.010G078400.v4.1	3.39539	1.76358	1.73237e-25	2.8643e-22	yes	up
Potri.002G193000.v4.1	4.31183	2.1083	2.30072e-25	3.56626e-22	yes	up
Potri.001G094800.v4.1	10.0605	3.33063	5.0761e-25	7.40543e-22	yes	up
Potri.007G023800.v4.1	0.264017	-1.9213	5.44905e-25	7.50788e-22	yes	down
Potri.014G035100.v4.1	23.2074	4.53651	7.54873e-25	9.85348e-22	yes	up
Potri.017G152500.v4.1	0.166384	-2.58742	1.09259e-24	1.35487e-21	yes	down
Potri.005G213500.v4.1	0.295303	-1.75973	1.74082e-22	2.05591e-19	yes	down
Potri.017G130300.v4.1	4.10982	2.03908	4.4339e-22	4.99841e-19	yes	up
Potri.014G127700.v4.1	3.21779	1.68607	7.45193e-22	7.99233e-19	yes	up
Potri.012G077000.v4.1	0.364054	-1.45778	7.7342e-22	7.99233e-19	yes	down
Potri.008G106700.v4.1	8.38305	3.06747	1.65483e-21	1.64165e-18	yes	up
Potri.018G069700.v4.1	27.9424	4.80439	2.11677e-21	2.01915e-18	yes	up
Potri.008G161100.v4.1	3.2883	1.71734	2.73425e-21	2.51156e-18	yes	up
Potri.001G288900.v4.1	53.074	5.72993	6.84559e-21	6.06348e-18	yes	up
Potri.002G208700.v4.1	8.01341	3.00242	7.65039e-21	6.54267e-18	yes	up
Potri.002G098600.v4.1	31.7692	4.98956	1.73751e-20	1.39006e-17	yes	up
Potri.006G209200.v4.1	10.1862	3.34854	1.69562e-20	1.39006e-17	yes	up
Potri.008G061700.v4.1	5.42442	2.43947	1.81112e-20	1.40367e-17	yes	up
Potri.002G197900.v4.1	4.51345	2.17423	4.2775e-20	3.15843e-17	yes	up
Potri.004G089400.v4.1	9.24665	3.20893	4.32993e-20	3.15843e-17	yes	up
Potri.001G024900.v4.1	2.13414	1.09365	2.7085e-19	1.91924e-16	yes	up
Potri.001G315000.v4.1	3.00801	1.58881	3.08408e-19	2.12467e-16	yes	up
Potri.003G134100.v4.1	0.187784	-2.41285	3.77767e-19	2.53216e-16	yes	down
Potri.015G065500.v4.1	2.41647	1.2729	5.56548e-18	3.63235e-15	yes	up
Potri.001G044500.v4.1	3.21949	1.68683	5.73526e-18	3.64718e-15	yes	up
Potri.005G026700.v4.1	8.61138	3.10625	7.73749e-18	4.79744e-15	yes	up
Potri.004G044300.v4.1	5.18016	2.373	8.65105e-18	5.23304e-15	yes	up
Potri.005G163000.v4.1	8.89962	3.15374	9.02689e-18	5.33038e-15	yes	up
Potri.019G034800.v4.1	0.483376	-1.04878	1.29463e-17	7.29728e-15	yes	down
Potri.002G196200.v4.1	3.25375	1.7021	1.60529e-17	8.84729e-15	yes	up
Potri.004G135500.v4.1	2.32466	1.21702	1.96287e-17	1.05829e-14	yes	up
Potri.005G201200.v4.1	158.218	7.30577	2.69178e-17	1.4204e-14	yes	up
Potri.016G071600.v4.1	5.12115	2.35647	3.12325e-17	1.61374e-14	yes	up
Potri.001G166200.v4.1	46.7993	5.54841	7.74005e-17	3.91757e-14	yes	up
Potri.006G263500.v4.1	0.328557	-1.60578	9.08755e-17	4.5076e-14	yes	down
Potri.008G165600.v4.1	0.371488	-1.42861	1.3736e-16	6.67974e-14	yes	down
Potri.005G037600.v4.1	8.36919	3.06509	1.5197e-16	7.24809e-14	yes	up
Potri.018G040500.v4.1	13.6325	3.76897	1.85732e-16	8.69121e-14	yes	up
Potri.004G040600.v4.1	4.83295	2.2729	1.92386e-16	8.83586e-14	yes	up
Potri.008G080800.v4.1	2.57546	1.36483	2.35183e-16	1.0605e-13	yes	up
Potri.010G240800.v4.1	3.79512	1.92414	2.94125e-16	1.3026e-13	yes	up
Potri.005G005500.v4.1	0.13566	-2.88193	5.92454e-16	2.5778e-13	yes	down
Potri.015G070000.v4.1	3.8571	1.94752	7.74396e-16	3.31135e-13	yes	up
Potri.007G007500.v4.1	3.56363	1.83335	8.49972e-16	3.57291e-13	yes	up
Potri.003G071000.v4.1	9.86881	3.30288	1.21504e-15	4.94002e-13	yes	up
Potri.017G151400.v4.1	0.269884	-1.88959	1.2019e-15	4.94002e-13	yes	down
Potri.018G027200.v4.1	4.36525	2.12606	1.51679e-15	6.06739e-13	yes	up
Potri.009G084000.v4.1	29.2464	4.87019	1.83429e-15	7.22098e-13	yes	up
Potri.018G041600.v4.1	12.4146	3.63397	2.23244e-15	8.65107e-13	yes	up
Potri.008G159800.v4.1	0.385689	-1.37449	2.47544e-15	9.44513e-13	yes	down
Potri.015G111000.v4.1	4.43993	2.15054	2.77149e-15	1.04145e-12	yes	up
Potri.017G028450.v4.1	0.399641	-1.32323	4.23378e-15	1.56719e-12	yes	down
Potri.017G028150.v4.1	0.412846	-1.27632	5.95309e-15	2.13975e-12	yes	down
Potri.007G142100.v4.1	14.2059	3.82841	8.7672e-15	3.10622e-12	yes	up
Potri.014G086300.v4.1	2.11353	1.07965	8.95241e-15	3.12717e-12	yes	up
Potri.018G127800.v4.1	4.24113	2.08445	1.24389e-14	4.2847e-12	yes	up
Potri.011G129100.v4.1	8.22328	3.03971	1.27926e-14	4.34616e-12	yes	up
Potri.001G295500.v4.1	4.73088	2.24211	1.38084e-14	4.62786e-12	yes	up
Potri.009G141400.v4.1	21.4297	4.42154	1.70455e-14	5.63662e-12	yes	up
Potri.008G045532.v4.1	2.7647	1.46712	1.85752e-14	6.06163e-12	yes	up
Potri.001G452000.v4.1	10.9135	3.44804	2.20756e-14	7.11035e-12	yes	up
Potri.006G004300.v4.1	0.481478	-1.05446	2.37169e-14	7.54106e-12	yes	down
Potri.006G204300.v4.1	5.44546	2.44505	2.71971e-14	8.53817e-12	yes	up
Potri.008G127600.v4.1	4.13612	2.04828	2.94233e-14	9.12158e-12	yes	up
Potri.014G155100.v4.1	3.17211	1.66544	3.30992e-14	1.01345e-11	yes	up
Potri.009G098966.v4.1	40.3619	5.33492	3.45616e-14	1.04532e-11	yes	up
Potri.T125304.v4.1	9.84327	3.29914	3.57547e-14	1.05566e-11	yes	up
Potri.005G145500.v4.1	2.43618	1.28462	3.54062e-14	1.05566e-11	yes	up
Potri.017G016000.v4.1	0.34394	-1.53977	3.82864e-14	1.11711e-11	yes	down
Potri.019G112000.v4.1	3.02107	1.59506	4.29054e-14	1.23732e-11	yes	up
Potri.002G124600.v4.1	3.57934	1.83969	4.48501e-14	1.27337e-11	yes	up
Potri.017G152080.v4.1	0.207267	-2.27044	4.51823e-14	1.27337e-11	yes	down
Potri.003G136300.v4.1	6.27598	2.64984	5.00973e-14	1.39603e-11	yes	up
Potri.002G256900.v4.1	2.08462	1.05979	7.15106e-14	1.94894e-11	yes	up
Potri.005G166700.v4.1	0.254931	-1.97182	1.07577e-13	2.90001e-11	yes	down
Potri.010G123801.v4.1	21.1089	4.39978	1.09799e-13	2.9281e-11	yes	up
Potri.006G141400.v4.1	0.295436	-1.75908	1.92054e-13	5.06716e-11	yes	down
Potri.005G259300.v4.1	2.83729	1.50452	2.02386e-13	5.28356e-11	yes	up
Potri.001G372800.v4.1	7.25302	2.85858	2.71683e-13	6.94641e-11	yes	up
Potri.014G075800.v4.1	2.67919	1.4218	3.11487e-13	7.80321e-11	yes	up
Potri.006G144500.v4.1	4.23989	2.08403	3.11034e-13	7.80321e-11	yes	up
Potri.001G059900.v4.1	2.58326	1.36919	3.29957e-13	8.18325e-11	yes	up
Potri.009G005700.v4.1	4.8185	2.26858	3.45232e-13	8.31642e-11	yes	up
Potri.005G163600.v4.1	42.5923	5.41252	3.38915e-13	8.31642e-11	yes	up
Potri.012G078500.v4.1	3.503	1.80859	3.45386e-13	8.31642e-11	yes	up
Potri.004G207500.v4.1	7.63268	2.93219	3.5787e-13	8.53418e-11	yes	up
Potri.004G144800.v4.1	2.01861	1.01336	5.49993e-13	1.263e-10	yes	up
Potri.006G259200.v4.1	4.56439	2.19042	5.35885e-13	1.263e-10	yes	up
Potri.016G112300.v4.1	0.39824	-1.32829	5.43633e-13	1.263e-10	yes	down
Potri.006G110000.v4.1	5.10119	2.35083	5.46644e-13	1.263e-10	yes	up
Potri.003G068900.v4.1	17.4652	4.12641	6.05007e-13	1.37658e-10	yes	up
Potri.018G100400.v4.1	3.8883	1.95914	6.43486e-13	1.45083e-10	yes	up
Potri.002G104400.v4.1	2.00021	1.00015	6.78373e-13	1.51571e-10	yes	up
Potri.006G023700.v4.1	2.87498	1.52355	7.26448e-13	1.60863e-10	yes	up
Potri.009G110500.v4.1	0.352093	-1.50597	8.2819e-13	1.81769e-10	yes	down
Potri.009G167800.v4.1	4.38456	2.13243	8.7353e-13	1.90039e-10	yes	up
Potri.006G139400.v4.1	8.43573	3.07651	9.25309e-13	1.98428e-10	yes	up
Potri.016G109700.v4.1	4.41056	2.14096	9.28093e-13	1.98428e-10	yes	up
Potri.018G095200.v4.1	103.681	6.696	1.05889e-12	2.24457e-10	yes	up
Potri.010G154200.v4.1	2.92345	1.54767	1.14394e-12	2.40431e-10	yes	up
Potri.016G038000.v4.1	4.09923	2.03535	1.17431e-12	2.4474e-10	yes	up
Potri.013G074400.v4.1	0.282329	-1.82455	1.2285e-12	2.53899e-10	yes	down
Potri.001G268500.v4.1	17.3844	4.11972	1.3015e-12	2.66765e-10	yes	up
Potri.001G105900.v4.1	2.03775	1.02698	1.41801e-12	2.88262e-10	yes	up
Potri.002G042200.v4.1	2.06782	1.04811	1.5347e-12	3.07913e-10	yes	up
Potri.005G077200.v4.1	0.317441	-1.65544	1.53951e-12	3.07913e-10	yes	down
Potri.006G021600.v4.1	3.35539	1.74648	1.66547e-12	3.30443e-10	yes	up
Potri.011G110500.v4.1	2.23686	1.16147	1.70717e-12	3.36027e-10	yes	up
Potri.001G412077.v4.1	4.16307	2.05765	1.89324e-12	3.69719e-10	yes	up
Potri.014G078500.v4.1	0.36271	-1.46311	2.06485e-12	4.0008e-10	yes	down
Potri.015G087700.v4.1	3.46795	1.79408	2.15481e-12	4.14274e-10	yes	up
Potri.002G188600.v4.1	2.58148	1.3682	2.72337e-12	5.19556e-10	yes	up
Potri.005G163500.v4.1	42.277	5.4018	3.0948e-12	5.85909e-10	yes	up
Potri.006G187900.v4.1	2.54862	1.34972	3.20188e-12	6.01589e-10	yes	up
Potri.005G168700.v4.1	2.07446	1.05274	3.38945e-12	6.32044e-10	yes	up
Potri.010G007965.v4.1	0.255414	-1.96909	3.80911e-12	7.04999e-10	yes	down
Potri.003G034600.v4.1	0.401825	-1.31536	4.0304e-12	7.36246e-10	yes	down
Potri.007G039400.v4.1	3.73449	1.90091	4.03731e-12	7.36246e-10	yes	up
Potri.002G199900.v4.1	2.71447	1.44067	4.20617e-12	7.6144e-10	yes	up
Potri.007G138100.v4.1	3.35336	1.74561	4.77351e-12	8.51711e-10	yes	up
Potri.019G020700.v4.1	6.16142	2.62326	5.63971e-12	9.91989e-10	yes	up
Potri.012G033500.v4.1	2.21543	1.14759	6.34269e-12	1.1043e-09	yes	up
Potri.018G032200.v4.1	4.71851	2.23833	6.36725e-12	1.1043e-09	yes	up
Potri.014G018900.v4.1	0.205582	-2.28222	6.64835e-12	1.13714e-09	yes	down
Potri.002G114200.v4.1	4.82218	2.26968	6.99111e-12	1.18758e-09	yes	up
Potri.004G235400.v4.1	30.261	4.91939	9.52403e-12	1.60684e-09	yes	up
Potri.009G073000.v4.1	6.29181	2.65347	1.00343e-11	1.68149e-09	yes	up
Potri.005G116600.v4.1	0.387063	-1.36936	1.12561e-11	1.86108e-09	yes	down
Potri.014G041000.v4.1	0.0557049	-4.16605	1.18959e-11	1.95385e-09	yes	down
Potri.011G154600.v4.1	0.385986	-1.37338	1.21773e-11	1.9869e-09	yes	down
Potri.001G158600.v4.1	5.07358	2.343	1.24568e-11	2.01922e-09	yes	up
Potri.006G018500.v4.1	0.211718	-2.23978	1.38988e-11	2.23833e-09	yes	down
Potri.018G095100.v4.1	83.7635	6.38825	1.56779e-11	2.49249e-09	yes	up
Potri.002G119300.v4.1	3.18058	1.66929	1.70733e-11	2.69704e-09	yes	up
Potri.007G033400.v4.1	6.35484	2.66786	1.9616e-11	3.07139e-09	yes	up
Potri.001G451600.v4.1	4.41647	2.14289	1.96908e-11	3.07139e-09	yes	up
Potri.014G022500.v4.1	3.93612	1.97677	1.99403e-11	3.09088e-09	yes	up
Potri.008G160000.v4.1	4.5843	2.1967	2.25624e-11	3.47559e-09	yes	up
Potri.003G145500.v4.1	0.488475	-1.03364	2.46669e-11	3.77632e-09	yes	down
Potri.019G093400.v4.1	0.486664	-1.039	2.88676e-11	4.39231e-09	yes	down
Potri.013G079500.v4.1	5.13932	2.36158	3.46326e-11	5.23734e-09	yes	up
Potri.011G169700.v4.1	2.97055	1.57073	4.32332e-11	6.49834e-09	yes	up
Potri.005G163300.v4.1	42.3275	5.40352	5.02158e-11	7.50054e-09	yes	up
Potri.005G201250.v4.1	1636.34	10.6763	5.05057e-11	7.50054e-09	yes	up
Potri.014G023000.v4.1	2.19483	1.13411	5.39999e-11	7.97174e-09	yes	up
Potri.009G145400.v4.1	79.9571	6.32115	6.30307e-11	9.19544e-09	yes	up
Potri.015G013600.v4.1	2.83719	1.50446	6.66763e-11	9.67041e-09	yes	up
Potri.002G127100.v4.1	2.3401	1.22657	6.81023e-11	9.81979e-09	yes	up
Potri.002G094200.v4.1	2.02592	1.01858	7.42035e-11	1.06365e-08	yes	up
Potri.002G092900.v4.1	0.377457	-1.40562	7.46726e-11	1.06365e-08	yes	down
Potri.002G085600.v4.1	14.208	3.82863	7.50529e-11	1.06365e-08	yes	up
Potri.010G035100.v4.1	2.08036	1.05683	7.63036e-11	1.07523e-08	yes	up
Potri.005G105600.v4.1	2.58336	1.36925	7.7997e-11	1.08674e-08	yes	up
Potri.012G035200.v4.1	3.60942	1.85177	7.7573e-11	1.08674e-08	yes	up
Potri.018G114200.v4.1	3.23041	1.69172	8.13409e-11	1.127e-08	yes	up
Potri.001G118200.v4.1	0.496435	-1.01032	8.3123e-11	1.1453e-08	yes	down
Potri.014G036400.v4.1	2.12074	1.08457	8.77418e-11	1.20226e-08	yes	up
Potri.001G471500.v4.1	2.01139	1.00819	9.26597e-11	1.26267e-08	yes	up
Potri.002G222700.v4.1	3.00363	1.58671	9.79295e-11	1.32719e-08	yes	up
Potri.010G053400.v4.1	0.428972	-1.22105	1.05852e-10	1.42676e-08	yes	down
Potri.011G110000.v4.1	2.11992	1.08401	1.07202e-10	1.43715e-08	yes	up
Potri.017G145200.v4.1	0.309112	-1.6938	1.21826e-10	1.60713e-08	yes	down
Potri.008G127700.v4.1	3.0995	1.63204	1.30209e-10	1.70864e-08	yes	up
Potri.003G141800.v4.1	0.342458	-1.546	1.39982e-10	1.82721e-08	yes	down
Potri.011G110200.v4.1	3.70205	1.88832	1.4427e-10	1.87332e-08	yes	up
Potri.002G060500.v4.1	52.3629	5.71047	1.53884e-10	1.98774e-08	yes	up
Potri.008G056100.v4.1	3.05164	1.60959	1.69705e-10	2.18075e-08	yes	up
Potri.009G135300.v4.1	0.487659	-1.03605	1.84255e-10	2.34344e-08	yes	down
Potri.001G405500.v4.1	3.6161	1.85443	2.08778e-10	2.64179e-08	yes	up
Potri.018G075900.v4.1	3.29554	1.72052	2.10324e-10	2.64784e-08	yes	up
Potri.002G098800.v4.1	61.834	5.95033	2.27617e-10	2.85108e-08	yes	up
Potri.014G101700.v4.1	2.27609	1.18656	2.3439e-10	2.92116e-08	yes	up
Potri.018G022400.v4.1	2.14031	1.09782	2.43035e-10	2.99876e-08	yes	up
Potri.019G093300.v4.1	3.86483	1.9504	2.63496e-10	3.2192e-08	yes	up
Potri.013G151000.v4.1	9.22221	3.20511	2.80287e-10	3.40755e-08	yes	up
Potri.009G158900.v4.1	14.4813	3.85612	3.10557e-10	3.73889e-08	yes	up
Potri.001G449800.v4.1	3.05397	1.61069	3.09258e-10	3.73889e-08	yes	up
Potri.012G023300.v4.1	2.05178	1.03688	3.16026e-10	3.78636e-08	yes	up
Potri.009G153900.v4.1	2.00156	1.00113	3.35785e-10	4.00375e-08	yes	up
Potri.013G005700.v4.1	46.3152	5.53342	3.77351e-10	4.47784e-08	yes	up
Potri.012G131400.v4.1	2.04074	1.02909	4.35919e-10	5.1482e-08	yes	up
Potri.002G082400.v4.1	4.60551	2.20336	5.46914e-10	6.39812e-08	yes	up
Potri.002G180300.v4.1	3.07743	1.62173	5.92273e-10	6.86401e-08	yes	up
Potri.004G206600.v4.1	3.65656	1.87049	6.8992e-10	7.95847e-08	yes	up
Potri.009G080600.v4.1	3.43723	1.78125	7.22408e-10	8.25642e-08	yes	up
Potri.019G020800.v4.1	6.18471	2.62871	8.17544e-10	9.21632e-08	yes	up
Potri.002G112600.v4.1	2.71328	1.44004	8.16541e-10	9.21632e-08	yes	up
Potri.001G409500.v4.1	3.08483	1.62519	8.72411e-10	9.79034e-08	yes	up
Potri.013G054000.v4.1	2.47194	1.30564	9.88012e-10	1.10254e-07	yes	up
Potri.018G036700.v4.1	0.444837	-1.16865	9.91353e-10	1.10254e-07	yes	down
Potri.008G174900.v4.1	2.53222	1.3404	1.00574e-09	1.11354e-07	yes	up
Potri.004G014700.v4.1	2.75424	1.46166	1.02313e-09	1.12776e-07	yes	up
Potri.004G214100.v4.1	0.0991953	-3.33358	1.10386e-09	1.20074e-07	yes	down
Potri.018G086500.v4.1	0.258989	-1.94904	1.09532e-09	1.20074e-07	yes	down
Potri.001G297200.v4.1	2.8565	1.51425	1.09952e-09	1.20074e-07	yes	up
Potri.011G106400.v4.1	2.42857	1.28011	1.11144e-09	1.20371e-07	yes	up
Potri.015G000500.v4.1	5.86562	2.55228	1.16814e-09	1.25961e-07	yes	up
Potri.004G014512.v4.1	2.90352	1.5378	1.17735e-09	1.26404e-07	yes	up
Potri.016G014500.v4.1	0.304555	-1.71523	1.23872e-09	1.3242e-07	yes	down
Potri.004G100100.v4.1	0.371129	-1.43001	1.40739e-09	1.49805e-07	yes	down
Potri.016G070500.v4.1	0.473435	-1.07876	1.42042e-09	1.50547e-07	yes	down
Potri.016G117300.v4.1	4.7369	2.24394	1.42779e-09	1.50683e-07	yes	up
Potri.010G142900.v4.1	3.0354	1.60189	1.68897e-09	1.76743e-07	yes	up
Potri.012G044300.v4.1	2.3872	1.25532	1.82421e-09	1.89299e-07	yes	up
Potri.002G065600.v4.1	11.5501	3.52984	1.83874e-09	1.9001e-07	yes	up
Potri.008G192600.v4.1	7.26419	2.8608	2.0057e-09	2.06218e-07	yes	up
Potri.004G205000.v4.1	2.67979	1.42212	2.01221e-09	2.06218e-07	yes	up
Potri.002G195400.v4.1	22.577	4.49678	2.21368e-09	2.25515e-07	yes	up
Potri.005G024800.v4.1	2.73119	1.44953	2.33979e-09	2.36853e-07	yes	up
Potri.018G118900.v4.1	5.09307	2.34853	2.4582e-09	2.47828e-07	yes	up
Potri.006G064000.v4.1	2.11583	1.08122	2.53826e-09	2.54864e-07	yes	up
Potri.001G213600.v4.1	2.46156	1.29957	2.79434e-09	2.78323e-07	yes	up
Potri.001G173900.v4.1	0.439941	-1.18462	2.89929e-09	2.87621e-07	yes	down
Potri.003G072700.v4.1	2.74983	1.45934	3.34067e-09	3.28777e-07	yes	up
Potri.001G218800.v4.1	9.16696	3.19644	3.37345e-09	3.29389e-07	yes	up
Potri.001G450000.v4.1	3.19589	1.67622	3.36197e-09	3.29389e-07	yes	up
Potri.018G066900.v4.1	0.0767743	-3.70323	3.50815e-09	3.39746e-07	yes	down
Potri.010G003200.v4.1	0.447741	-1.15926	3.51405e-09	3.39746e-07	yes	down
Potri.011G049900.v4.1	3.72307	1.89649	3.52062e-09	3.39746e-07	yes	up
Potri.003G165000.v4.1	5.61763	2.48996	3.63727e-09	3.49643e-07	yes	up
Potri.001G441180.v4.1	0.347109	-1.52654	3.73419e-09	3.57574e-07	yes	down
Potri.008G119400.v4.1	2.00613	1.00442	3.81207e-09	3.63627e-07	yes	up
Potri.010G079400.v4.1	3.27631	1.71207	3.87843e-09	3.6854e-07	yes	up
Potri.018G046500.v4.1	0.221881	-2.17214	4.02384e-09	3.80611e-07	yes	down
Potri.014G148900.v4.1	2.19048	1.13125	4.03616e-09	3.80611e-07	yes	up
Potri.001G026200.v4.1	5.23041	2.38693	4.07013e-09	3.82361e-07	yes	up
Potri.019G130566.v4.1	3.79552	1.9243	4.10702e-09	3.84371e-07	yes	up
Potri.002G223000.v4.1	2.53991	1.34478	4.34261e-09	4.04891e-07	yes	up
Potri.010G080900.v4.1	4.59914	2.20136	4.45055e-09	4.13401e-07	yes	up
Potri.018G069100.v4.1	0.289218	-1.78977	4.54741e-09	4.20822e-07	yes	down
Potri.010G128900.v4.1	2.04538	1.03237	4.57201e-09	4.21526e-07	yes	up
Potri.018G021900.v4.1	4.85034	2.27808	4.74132e-09	4.35516e-07	yes	up
Potri.015G023200.v4.1	3.22133	1.68766	5.0889e-09	4.638e-07	yes	up
Potri.010G196400.v4.1	2.01687	1.01212	5.10533e-09	4.638e-07	yes	up
Potri.010G038300.v4.1	3.9938	1.99776	5.13199e-09	4.6452e-07	yes	up
Potri.008G120050.v4.1	2.27925	1.18856	5.40664e-09	4.85834e-07	yes	up
Potri.005G025800.v4.1	3.59319	1.84527	5.54588e-09	4.96546e-07	yes	up
Potri.014G134000.v4.1	5.50382	2.46043	5.69503e-09	5.08066e-07	yes	up
Potri.006G023151.v4.1	0.266329	-1.90872	6.00964e-09	5.32949e-07	yes	down
Potri.004G064000.v4.1	2.3099	1.20783	6.01693e-09	5.32949e-07	yes	up
Potri.001G449500.v4.1	0.476917	-1.06819	6.03928e-09	5.33025e-07	yes	down
Potri.008G148000.v4.1	2.42245	1.27647	6.76249e-09	5.92638e-07	yes	up
Potri.010G129932.v4.1	0.488011	-1.03502	6.97016e-09	6.08687e-07	yes	down
Potri.001G292100.v4.1	2.9687	1.56983	7.29364e-09	6.347e-07	yes	up
Potri.005G251600.v4.1	2.3707	1.24531	7.95283e-09	6.89644e-07	yes	up
Potri.008G059200.v4.1	2.4236	1.27715	8.00357e-09	6.91625e-07	yes	up
Potri.007G113000.v4.1	2.86677	1.51942	8.03315e-09	6.91771e-07	yes	up
Potri.001G226900.v4.1	3.79801	1.92524	8.13152e-09	6.97819e-07	yes	up
Potri.007G044800.v4.1	4.27146	2.09473	8.32277e-09	7.11769e-07	yes	up
Potri.014G135500.v4.1	0.191749	-2.38271	8.53352e-09	7.27285e-07	yes	down
Potri.014G115500.v4.1	2.04789	1.03414	8.64498e-09	7.34261e-07	yes	up
Potri.014G111800.v4.1	3.885	1.95791	9.64382e-09	8.16302e-07	yes	up
Potri.006G041100.v4.1	2.47635	1.30821	1.05488e-08	8.89866e-07	yes	up
Potri.008G193000.v4.1	4.75458	2.24932	1.08295e-08	9.10446e-07	yes	up
Potri.007G099400.v4.1	3.14655	1.65377	1.11025e-08	9.30251e-07	yes	up
Potri.003G076800.v4.1	4.02621	2.00942	1.11934e-08	9.34703e-07	yes	up
Potri.006G118500.v4.1	0.127654	-2.96969	1.19204e-08	9.92073e-07	yes	down
Potri.018G072101.v4.1	4.38385	2.1322	1.24467e-08	1.03241e-06	yes	up
Potri.005G257900.v4.1	2.38549	1.25428	1.25678e-08	1.03898e-06	yes	up
Potri.003G172100.v4.1	0.377896	-1.40394	1.26441e-08	1.04181e-06	yes	down
Potri.015G006100.v4.1	0.404405	-1.30613	1.38813e-08	1.13997e-06	yes	down
Potri.015G086400.v4.1	2.21121	1.14483	1.43841e-08	1.17349e-06	yes	up
Potri.006G081600.v4.1	3.43448	1.78009	1.43485e-08	1.17349e-06	yes	up
Potri.001G466400.v4.1	0.34834	-1.52143	1.54495e-08	1.24809e-06	yes	down
Potri.005G107700.v4.1	3.2543	1.70235	1.54017e-08	1.24809e-06	yes	up
Potri.001G466166.v4.1	0.230228	-2.11886	1.59834e-08	1.28703e-06	yes	down
Potri.012G043200.v4.1	0.419858	-1.25203	1.65855e-08	1.3269e-06	yes	down
Potri.010G050900.v4.1	3.02612	1.59747	1.65541e-08	1.3269e-06	yes	up
Potri.001G310400.v4.1	5.68863	2.50808	1.7168e-08	1.36908e-06	yes	up
Potri.012G138900.v4.1	0.439033	-1.1876	1.88537e-08	1.49869e-06	yes	down
Potri.012G130900.v4.1	0.112922	-3.14661	1.89912e-08	1.5048e-06	yes	down
Potri.005G163700.v4.1	153.817	7.26507	1.94488e-08	1.53447e-06	yes	up
Potri.013G152300.v4.1	26.8778	4.74834	1.94895e-08	1.53447e-06	yes	up
Potri.004G035100.v4.1	4.18052	2.06368	1.96786e-08	1.54446e-06	yes	up
Potri.018G038700.v4.1	0.344796	-1.53619	1.98541e-08	1.55331e-06	yes	down
Potri.013G106000.v4.1	2.57024	1.3619	2.09644e-08	1.63202e-06	yes	up
Potri.002G027000.v4.1	3.98987	1.99634	2.09917e-08	1.63202e-06	yes	up
Potri.008G159300.v4.1	5.56752	2.47704	2.15581e-08	1.67082e-06	yes	up
Potri.001G079800.v4.1	3.24602	1.69867	2.34887e-08	1.80354e-06	yes	up
Potri.010G199100.v4.1	0.415464	-1.2672	2.38288e-08	1.82401e-06	yes	down
Potri.017G045150.v4.1	3.7977	1.92512	2.41654e-08	1.84408e-06	yes	up
Potri.006G260000.v4.1	2.40167	1.26404	2.48076e-08	1.88728e-06	yes	up
Potri.014G136400.v4.1	2.64702	1.40437	2.55264e-08	1.93603e-06	yes	up
Potri.018G097700.v4.1	2.46406	1.30103	2.61024e-08	1.97367e-06	yes	up
Potri.006G254100.v4.1	0.490403	-1.02796	2.64323e-08	1.99255e-06	yes	down
Potri.001G158000.v4.1	2.70348	1.43482	2.66894e-08	2.00583e-06	yes	up
Potri.003G093200.v4.1	2.97743	1.57407	2.73951e-08	2.05265e-06	yes	up
Potri.003G182200.v4.1	2.79263	1.48163	2.86009e-08	2.13012e-06	yes	up
Potri.004G179514.v4.1	2.50574	1.32524	2.98923e-08	2.21964e-06	yes	up
Potri.008G066000.v4.1	2.69753	1.43164	3.09647e-08	2.29241e-06	yes	up
Potri.010G187900.v4.1	3.46359	1.79227	3.24689e-08	2.38243e-06	yes	up
Potri.006G071200.v4.1	2.6217	1.3905	3.34806e-08	2.43674e-06	yes	up
Potri.003G038600.v4.1	2.11541	1.08094	3.35039e-08	2.43674e-06	yes	up
Potri.005G037900.v4.1	2.34516	1.22969	3.44043e-08	2.49277e-06	yes	up
Potri.003G070500.v4.1	3.83893	1.9407	3.44753e-08	2.49277e-06	yes	up
Potri.006G175500.v4.1	2.49027	1.3163	3.52091e-08	2.53108e-06	yes	up
Potri.010G147700.v4.1	3.11122	1.63748	3.51557e-08	2.53108e-06	yes	up
Potri.011G083900.v4.1	172.234	7.42823	3.6202e-08	2.59493e-06	yes	up
Potri.002G090200.v4.1	2.06591	1.04678	3.64861e-08	2.60775e-06	yes	up
Potri.010G141400.v4.1	2.36731	1.24325	3.80207e-08	2.70186e-06	yes	up
Potri.014G146000.v4.1	9.90281	3.30784	3.85807e-08	2.73382e-06	yes	up
Potri.011G036600.v4.1	0.452607	-1.14367	3.90222e-08	2.75723e-06	yes	down
Potri.018G088500.v4.1	0.00667273	-7.22751	3.99119e-08	2.81209e-06	yes	down
Potri.001G119300.v4.1	0.276593	-1.85416	4.01601e-08	2.81439e-06	yes	down
Potri.001G198900.v4.1	6.39822	2.67767	4.28725e-08	2.98675e-06	yes	up
Potri.007G088222.v4.1	8.06515	3.0117	4.57204e-08	3.16735e-06	yes	up
Potri.004G075800.v4.1	2.60507	1.38132	4.5676e-08	3.16735e-06	yes	up
Potri.014G121900.v4.1	2.65159	1.40686	4.66271e-08	3.22116e-06	yes	up
Potri.008G120100.v4.1	2.39182	1.25811	4.78283e-08	3.29426e-06	yes	up
Potri.007G029200.v4.1	0.487196	-1.03743	4.79508e-08	3.29426e-06	yes	down
Potri.010G203700.v4.1	2.98824	1.57929	4.83645e-08	3.3135e-06	yes	up
Potri.008G108100.v4.1	4.17767	2.0627	5.16178e-08	3.52665e-06	yes	up
Potri.017G135000.v4.1	3.07262	1.61947	5.25422e-08	3.57994e-06	yes	up
Potri.016G139800.v4.1	3.64449	1.86572	5.33272e-08	3.62348e-06	yes	up
Potri.019G123500.v4.1	2.69723	1.43148	5.48512e-08	3.71684e-06	yes	up
Potri.017G046200.v4.1	0.198638	-2.33179	5.50203e-08	3.71814e-06	yes	down
Potri.017G047800.v4.1	4.1529	2.05412	5.57167e-08	3.75497e-06	yes	up
Potri.010G079300.v4.1	3.44077	1.78273	5.6726e-08	3.80509e-06	yes	up
Potri.010G195800.v4.1	2.75878	1.46403	6.05109e-08	4.02341e-06	yes	up
Potri.008G053100.v4.1	2.87888	1.52551	6.15081e-08	4.07878e-06	yes	up
Potri.008G175000.v4.1	2.29822	1.20052	6.41214e-08	4.22945e-06	yes	up
Potri.008G214600.v4.1	2.709	1.43776	6.51481e-08	4.28578e-06	yes	up
Potri.005G248700.v4.1	84.1988	6.39573	7.34978e-08	4.80955e-06	yes	up
Potri.001G383000.v4.1	2.62464	1.39212	7.51762e-08	4.90643e-06	yes	up
Potri.015G074500.v4.1	3.11051	1.63715	7.74176e-08	5.03946e-06	yes	up
Potri.004G043500.v4.1	0.298976	-1.7419	7.81596e-08	5.07444e-06	yes	down
Potri.017G030400.v4.1	0.318151	-1.65222	7.93695e-08	5.13954e-06	yes	down
Potri.001G335300.v4.1	2.43078	1.28142	8.05951e-08	5.19179e-06	yes	up
Potri.005G214800.v4.1	0.329483	-1.60172	8.11224e-08	5.21222e-06	yes	down
Potri.016G057000.v4.1	0.125495	-2.9943	8.35548e-08	5.34083e-06	yes	down
Potri.002G128900.v4.1	4.96078	2.31057	8.4178e-08	5.36684e-06	yes	up
Potri.003G159800.v4.1	2.6622	1.41262	8.91368e-08	5.66842e-06	yes	up
Potri.016G038600.v4.1	4.29538	2.10279	9.43344e-08	5.93804e-06	yes	up
Potri.018G102000.v4.1	0.323906	-1.62635	9.47051e-08	5.94628e-06	yes	down
Potri.010G153500.v4.1	2.75518	1.46215	9.65148e-08	6.0446e-06	yes	up
Potri.018G087400.v4.1	3.63418	1.86163	9.73334e-08	6.08052e-06	yes	up
Potri.007G055500.v4.1	2.62671	1.39325	1.01863e-07	6.34753e-06	yes	up
Potri.009G019200.v4.1	3.2466	1.69893	1.02502e-07	6.3554e-06	yes	up
Potri.007G140500.v4.1	2.83367	1.50267	1.02385e-07	6.3554e-06	yes	up
Potri.001G452200.v4.1	2.20171	1.13863	1.04416e-07	6.45791e-06	yes	up
Potri.019G070975.v4.1	0.496312	-1.01068	1.06017e-07	6.5406e-06	yes	down
Potri.017G077100.v4.1	6.81587	2.7689	1.07867e-07	6.63822e-06	yes	up
Potri.010G010400.v4.1	0.241501	-2.0499	1.10468e-07	6.78147e-06	yes	down
Potri.019G107000.v4.1	0.414952	-1.26898	1.13281e-07	6.91991e-06	yes	down
Potri.016G014401.v4.1	0.364988	-1.45408	1.19706e-07	7.29442e-06	yes	down
Potri.005G176000.v4.1	6.20225	2.63279	1.21717e-07	7.39879e-06	yes	up
Potri.011G117500.v4.1	2.43547	1.2842	1.242e-07	7.53128e-06	yes	up
Potri.019G104700.v4.1	2.09811	1.06909	1.30976e-07	7.86523e-06	yes	up
Potri.001G162800.v4.1	2.40048	1.26332	1.32392e-07	7.93105e-06	yes	up
Potri.002G038500.v4.1	30.9551	4.9521	1.34665e-07	8.0478e-06	yes	up
Potri.001G095800.v4.1	2.14524	1.10114	1.36405e-07	8.13214e-06	yes	up
Potri.009G073200.v4.1	2.89225	1.53219	1.39658e-07	8.30615e-06	yes	up
Potri.006G191000.v4.1	0.481404	-1.05468	1.4136e-07	8.34731e-06	yes	down
Potri.002G122600.v4.1	2.12902	1.09019	1.40842e-07	8.34731e-06	yes	up
Potri.006G232900.v4.1	0.348138	-1.52227	1.41156e-07	8.34731e-06	yes	down
Potri.014G073500.v4.1	0.367056	-1.44593	1.42807e-07	8.41274e-06	yes	down
Potri.002G247100.v4.1	2.38929	1.25658	1.45016e-07	8.52262e-06	yes	up
Potri.002G088100.v4.1	2.1246	1.08719	1.517e-07	8.87335e-06	yes	up
Potri.010G125300.v4.1	0.422704	-1.24228	1.5785e-07	9.21137e-06	yes	down
Potri.010G191300.v4.1	3.17202	1.6654	1.58608e-07	9.23388e-06	yes	up
Potri.015G125000.v4.1	4.1221	2.04338	1.62353e-07	9.42981e-06	yes	up
Potri.019G090900.v4.1	21.7529	4.44313	1.63998e-07	9.50306e-06	yes	up
Potri.016G079600.v4.1	0.349692	-1.51584	1.64969e-07	9.53703e-06	yes	down
Potri.009G061100.v4.1	0.363918	-1.45832	1.65639e-07	9.55353e-06	yes	down
Potri.016G019400.v4.1	60.4131	5.91679	1.66256e-07	9.56687e-06	yes	up
Potri.019G055800.v4.1	0.413912	-1.2726	1.67146e-07	9.58493e-06	yes	down
Potri.005G081200.v4.1	0.313857	-1.67182	1.67343e-07	9.58493e-06	yes	down
Potri.005G120500.v4.1	0.257144	-1.95935	1.70119e-07	9.69912e-06	yes	down
Potri.007G064401.v4.1	3.29241	1.71915	1.7163e-07	9.76282e-06	yes	up
Potri.007G114525.v4.1	0.221262	-2.17617	1.75227e-07	9.92196e-06	yes	down
Potri.017G028100.v4.1	0.370865	-1.43103	1.75e-07	9.92196e-06	yes	down
Potri.005G211500.v4.1	0.380179	-1.39525	1.80719e-07	1.02096e-05	yes	down
Potri.007G034500.v4.1	2.16577	1.11488	1.89621e-07	1.06882e-05	yes	up
Potri.014G015000.v4.1	2.51021	1.32781	1.91564e-07	1.07732e-05	yes	up
Potri.001G178300.v4.1	0.387996	-1.36589	1.96094e-07	1.1003e-05	yes	down
Potri.001G317001.v4.1	10.5545	3.39978	2.59983e-07	1.44247e-05	yes	up
Potri.002G198800.v4.1	173.533	7.43906	2.64461e-07	1.46404e-05	yes	up
Potri.002G182500.v4.1	2.57335	1.36365	2.78889e-07	1.54047e-05	yes	up
Potri.006G239700.v4.1	0.317766	-1.65396	3.08634e-07	1.70098e-05	yes	down
Potri.001G442600.v4.1	0.384422	-1.37924	3.09659e-07	1.70285e-05	yes	down
Potri.016G129600.v4.1	3.11193	1.63781	3.14269e-07	1.72438e-05	yes	up
Potri.005G121200.v4.1	2.10468	1.0736	3.1812e-07	1.74166e-05	yes	up
Potri.003G121900.v4.1	2.68174	1.42317	3.21334e-07	1.75537e-05	yes	up
Potri.011G129400.v4.1	2.01786	1.01283	3.39577e-07	1.85096e-05	yes	up
Potri.007G013900.v4.1	2.61237	1.38536	3.46263e-07	1.88326e-05	yes	up
Potri.015G096200.v4.1	0.248273	-2.01	3.51295e-07	1.90645e-05	yes	down
Potri.008G182200.v4.1	0.280875	-1.832	3.65566e-07	1.97525e-05	yes	down
Potri.005G204600.v4.1	2.39904	1.26245	3.90388e-07	2.09567e-05	yes	up
Potri.010G035900.v4.1	2.32803	1.21911	3.94253e-07	2.11185e-05	yes	up
Potri.008G138100.v4.1	2.12796	1.08947	3.96536e-07	2.1195e-05	yes	up
Potri.007G134000.v4.1	2.89294	1.53254	3.99456e-07	2.13052e-05	yes	up
Potri.019G120600.v4.1	23.2193	4.53725	4.12978e-07	2.1932e-05	yes	up
Potri.012G048700.v4.1	2.36407	1.24128	4.42788e-07	2.33651e-05	yes	up
Potri.002G192600.v4.1	3.39368	1.76285	4.45507e-07	2.33897e-05	yes	up
Potri.012G089500.v4.1	4.06787	2.02427	4.46084e-07	2.33897e-05	yes	up
Potri.012G118300.v4.1	180.779	7.49809	4.56465e-07	2.38835e-05	yes	up
Potri.005G108700.v4.1	2.15986	1.11094	4.63599e-07	2.42057e-05	yes	up
Potri.004G099400.v4.1	3.48733	1.80212	4.68322e-07	2.4401e-05	yes	up
Potri.007G125450.v4.1	0.320603	-1.64114	4.73539e-07	2.46211e-05	yes	down
Potri.010G120600.v4.1	3.83335	1.9386	4.78135e-07	2.47562e-05	yes	up
Potri.010G194100.v4.1	2.64061	1.40087	4.99958e-07	2.58322e-05	yes	up
Potri.007G088358.v4.1	6.51731	2.70428	5.23703e-07	2.70028e-05	yes	up
Potri.005G119200.v4.1	6.05353	2.59778	5.34159e-07	2.74848e-05	yes	up
Potri.005G259900.v4.1	4.95712	2.3095	5.3967e-07	2.77109e-05	yes	up
Potri.013G041000.v4.1	2.83507	1.50338	5.60964e-07	2.87447e-05	yes	up
Potri.008G110800.v4.1	0.188639	-2.4063	5.62608e-07	2.87695e-05	yes	down
Potri.008G020700.v4.1	2.7111	1.43888	5.71288e-07	2.91533e-05	yes	up
Potri.014G133900.v4.1	10.1084	3.33748	5.7914e-07	2.94933e-05	yes	up
Potri.006G232700.v4.1	0.297799	-1.74759	5.81549e-07	2.95553e-05	yes	down
Potri.007G142000.v4.1	2.45728	1.29706	6.03794e-07	3.06231e-05	yes	up
Potri.002G176900.v4.1	3.5921	1.84483	6.29227e-07	3.18036e-05	yes	up
Potri.008G192000.v4.1	2.91551	1.54375	6.29635e-07	3.18036e-05	yes	up
Potri.004G061500.v4.1	2.02808	1.02011	6.33305e-07	3.1924e-05	yes	up
Potri.009G095400.v4.1	0.435999	-1.1976	6.37562e-07	3.20734e-05	yes	down
Potri.010G001100.v4.1	8.10373	3.01859	6.46595e-07	3.2462e-05	yes	up
Potri.006G139200.v4.1	0.484664	-1.04494	6.57966e-07	3.29661e-05	yes	down
Potri.001G011800.v4.1	0.427856	-1.2248	6.64176e-07	3.31119e-05	yes	down
Potri.008G099300.v4.1	2.25015	1.17002	6.62834e-07	3.31119e-05	yes	up
Potri.009G058500.v4.1	7.36224	2.88015	6.64881e-07	3.31119e-05	yes	up
Potri.006G161538.v4.1	2.75692	1.46306	6.84188e-07	3.40051e-05	yes	up
Potri.006G034000.v4.1	3.01591	1.5926	6.90986e-07	3.42059e-05	yes	up
Potri.001G005100.v4.1	0.464831	-1.10522	6.90128e-07	3.42059e-05	yes	down
Potri.005G240300.v4.1	2.24176	1.16463	7.06017e-07	3.48803e-05	yes	up
Potri.013G153400.v4.1	2.32445	1.21689	7.28426e-07	3.57737e-05	yes	up
Potri.002G020500.v4.1	3.29576	1.72061	8.09021e-07	3.9575e-05	yes	up
Potri.014G069500.v4.1	0.208036	-2.2651	8.2301e-07	4.01801e-05	yes	down
Potri.002G056300.v4.1	2.05139	1.0366	8.74449e-07	4.2524e-05	yes	up
Potri.007G091900.v4.1	3.12043	1.64174	8.77917e-07	4.2609e-05	yes	up
Potri.009G066100.v4.1	2.56683	1.35999	9.26778e-07	4.4718e-05	yes	up
Potri.014G099000.v4.1	2.22744	1.15539	9.69196e-07	4.64933e-05	yes	up
Potri.004G183200.v4.1	2.12079	1.0846	9.77738e-07	4.68125e-05	yes	up
Potri.004G061800.v4.1	2.28312	1.19101	9.82587e-07	4.68637e-05	yes	up
Potri.005G002250.v4.1	2.25922	1.17583	1.01463e-06	4.82991e-05	yes	up
Potri.001G189500.v4.1	2.21139	1.14495	1.02115e-06	4.84478e-05	yes	up
Potri.007G047400.v4.1	2.39928	1.2626	1.02278e-06	4.84478e-05	yes	up
Potri.001G145400.v4.1	0.462416	-1.11274	1.02361e-06	4.84478e-05	yes	down
Potri.010G046900.v4.1	2.42346	1.27707	1.03276e-06	4.87877e-05	yes	up
Potri.009G147100.v4.1	5.61992	2.49055	1.06078e-06	5.00161e-05	yes	up
Potri.004G200400.v4.1	2.27268	1.18439	1.07216e-06	5.03611e-05	yes	up
Potri.009G095100.v4.1	0.328658	-1.60534	1.09265e-06	5.09574e-05	yes	down
Potri.018G096084.v4.1	2.41437	1.27165	1.08918e-06	5.09574e-05	yes	up
Potri.008G069400.v4.1	2.8938	1.53297	1.09513e-06	5.09574e-05	yes	up
Potri.002G030500.v4.1	3.6422	1.86481	1.09499e-06	5.09574e-05	yes	up
Potri.003G177600.v4.1	2.44112	1.28754	1.13041e-06	5.24024e-05	yes	up
Potri.001G074600.v4.1	3.38609	1.75962	1.17196e-06	5.42272e-05	yes	up
Potri.009G119000.v4.1	0.369066	-1.43805	1.192e-06	5.50519e-05	yes	down
Potri.011G053300.v4.1	9.09805	3.18556	1.32299e-06	6.06498e-05	yes	up
Potri.001G449900.v4.1	2.16967	1.11747	1.33934e-06	6.12559e-05	yes	up
Potri.013G006600.v4.1	2.91911	1.54553	1.34115e-06	6.12559e-05	yes	up
Potri.017G152460.v4.1	0.240298	-2.0571	1.35159e-06	6.16193e-05	yes	down
Potri.018G088800.v4.1	0.403494	-1.30938	1.3581e-06	6.18024e-05	yes	down
Potri.009G168800.v4.1	5.57724	2.47955	1.376e-06	6.2388e-05	yes	up
Potri.001G148900.v4.1	2.83384	1.50276	1.43374e-06	6.47691e-05	yes	up
Potri.014G193150.v4.1	0.430571	-1.21568	1.47147e-06	6.63525e-05	yes	down
Potri.008G041400.v4.1	2.17286	1.1196	1.49764e-06	6.741e-05	yes	up
Potri.010G220500.v4.1	2.25194	1.17117	1.52174e-06	6.81241e-05	yes	up
Potri.010G171000.v4.1	2.6725	1.41819	1.53536e-06	6.84864e-05	yes	up
Potri.006G142500.v4.1	2.10607	1.07455	1.57624e-06	7.00528e-05	yes	up
Potri.017G058400.v4.1	0.48562	-1.0421	1.6413e-06	7.25597e-05	yes	down
Potri.001G013400.v4.1	0.305755	-1.70955	1.63954e-06	7.25597e-05	yes	down
Potri.005G098200.v4.1	7.43689	2.8947	1.65515e-06	7.30414e-05	yes	up
Potri.009G096000.v4.1	9.94421	3.31386	1.66815e-06	7.34846e-05	yes	up
Potri.005G099300.v4.1	0.356264	-1.48898	1.77297e-06	7.75509e-05	yes	down
Potri.009G089400.v4.1	2.72625	1.44692	1.80258e-06	7.8569e-05	yes	up
Potri.001G077160.v4.1	3.38464	1.759	1.83582e-06	7.97376e-05	yes	up
Potri.009G092900.v4.1	2.54146	1.34566	1.84015e-06	7.97857e-05	yes	up
Potri.014G059701.v4.1	2.14618	1.10177	1.86043e-06	8.05243e-05	yes	up
Potri.017G030600.v4.1	0.319333	-1.64687	1.86632e-06	8.06386e-05	yes	down
Potri.013G028300.v4.1	0.444156	-1.17086	1.89037e-06	8.15357e-05	yes	down
Potri.001G097300.v4.1	0.364239	-1.45704	1.89551e-06	8.16156e-05	yes	down
Potri.005G007200.v4.1	131.68	7.04089	1.91306e-06	8.22284e-05	yes	up
Potri.005G068700.v4.1	2.07116	1.05044	1.98585e-06	8.50848e-05	yes	up
Potri.012G080400.v4.1	0.269291	-1.89276	1.98638e-06	8.50848e-05	yes	down
Potri.016G049600.v4.1	5.66147	2.50118	2.0928e-06	8.91814e-05	yes	up
Potri.012G031251.v4.1	0.288958	-1.79107	2.12858e-06	9.05505e-05	yes	down
Potri.015G054300.v4.1	0.376661	-1.40866	2.20928e-06	9.36622e-05	yes	down
Potri.010G080600.v4.1	0.468714	-1.09322	2.2269e-06	9.42479e-05	yes	down
Potri.004G161500.v4.1	2.1189	1.08332	2.27829e-06	9.60952e-05	yes	up
Potri.009G029300.v4.1	2.13927	1.09712	2.28886e-06	9.63771e-05	yes	up
Potri.009G117000.v4.1	0.201662	-2.30999	2.32678e-06	9.78076e-05	yes	down
Potri.007G005700.v4.1	17.2442	4.10804	2.36878e-06	9.94046e-05	yes	up
Potri.011G162400.v4.1	4.05181	2.01857	2.39917e-06	0.000100279	yes	up
Potri.001G206800.v4.1	2.62489	1.39226	2.43676e-06	0.00010157	yes	up
Potri.002G039100.v4.1	2.40582	1.26653	2.60043e-06	0.00010821	yes	up
Potri.015G117350.v4.1	0.497284	-1.00786	2.66556e-06	0.000110735	yes	down
Potri.003G162500.v4.1	2.12091	1.08468	2.68816e-06	0.000111487	yes	up
Potri.011G029100.v4.1	2.25418	1.1726	2.72399e-06	0.000112784	yes	up
Potri.013G065800.v4.1	0.238672	-2.0669	2.79909e-06	0.000115508	yes	down
Potri.013G154700.v4.1	0.393859	-1.34425	2.96048e-06	0.000121763	yes	down
Potri.006G185100.v4.1	0.458585	-1.12474	2.96806e-06	0.000121872	yes	down
Potri.014G088000.v4.1	0.37224	-1.4257	2.98945e-06	0.000122345	yes	down
Potri.010G132000.v4.1	0.457763	-1.12733	3.13316e-06	0.000127595	yes	down
Potri.002G118800.v4.1	2.02892	1.02071	3.17626e-06	0.000129138	yes	up
Potri.001G015601.v4.1	0.203371	-2.29782	3.21903e-06	0.000130663	yes	down
Potri.018G081300.v4.1	2.10372	1.07294	3.29016e-06	0.000133332	yes	up
Potri.016G136200.v4.1	0.405282	-1.303	3.33468e-06	0.000134916	yes	down
Potri.018G096049.v4.1	2.16941	1.1173	3.35428e-06	0.000135488	yes	up
Potri.004G096166.v4.1	0.276855	-1.8528	3.53747e-06	0.000142423	yes	down
Potri.014G039900.v4.1	2.46902	1.30394	3.58067e-06	0.000143929	yes	up
Potri.006G243700.v4.1	0.40482	-1.30465	3.59511e-06	0.000144276	yes	down
Potri.009G136200.v4.1	3.10566	1.6349	3.66214e-06	0.000146728	yes	up
Potri.014G088800.v4.1	2.16275	1.11287	3.73281e-06	0.000149078	yes	up
Potri.016G009400.v4.1	0.497746	-1.00652	3.81041e-06	0.000151689	yes	down
Potri.006G233301.v4.1	3.52961	1.81951	3.83914e-06	0.000152587	yes	up
Potri.011G035800.v4.1	0.343516	-1.54155	3.85271e-06	0.000152637	yes	down
Potri.007G125800.v4.1	0.386073	-1.37305	3.85033e-06	0.000152637	yes	down
Potri.017G015600.v4.1	2.51	1.32769	3.876e-06	0.00015267	yes	up
Potri.004G019900.v4.1	4.56222	2.18974	3.86951e-06	0.00015267	yes	up
Potri.005G215600.v4.1	2.43887	1.28621	3.92284e-06	0.000153697	yes	up
Potri.003G129100.v4.1	0.480206	-1.05828	4.01416e-06	0.000157027	yes	down
Potri.001G062500.v4.1	3.28314	1.71508	4.13489e-06	0.000161241	yes	up
Potri.003G195300.v4.1	0.441374	-1.17993	4.12858e-06	0.000161241	yes	down
Potri.006G010000.v4.1	0.398379	-1.32779	4.19643e-06	0.000163384	yes	down
Potri.013G070300.v4.1	3.27452	1.71129	4.22477e-06	0.00016423	yes	up
Potri.002G085100.v4.1	0.416047	-1.26518	4.26216e-06	0.000165424	yes	down
Potri.001G455500.v4.1	3.73586	1.90144	4.41354e-06	0.000170499	yes	up
Potri.001G306000.v4.1	0.419392	-1.25363	4.46341e-06	0.000172157	yes	down
Potri.005G113000.v4.1	2.10139	1.07135	4.56667e-06	0.000175322	yes	up
Potri.004G038800.v4.1	0.489815	-1.02969	4.71133e-06	0.000180318	yes	down
Potri.019G130433.v4.1	3.42903	1.7778	4.89425e-06	0.000186169	yes	up
Potri.003G054500.v4.1	5.86335	2.55172	4.89258e-06	0.000186169	yes	up
Potri.004G106400.v4.1	0.357138	-1.48545	4.89239e-06	0.000186169	yes	down
Potri.001G122600.v4.1	0.407727	-1.29433	4.91193e-06	0.000186555	yes	down
Potri.003G038500.v4.1	2.31509	1.21107	5.13964e-06	0.000193014	yes	up
Potri.010G223300.v4.1	3.76796	1.91378	5.15347e-06	0.000193068	yes	up
Potri.009G167400.v4.1	2.53331	1.34102	5.18199e-06	0.000193844	yes	up
Potri.002G004500.v4.1	2.07926	1.05607	5.22064e-06	0.00019441	yes	up
Potri.005G043400.v4.1	2.39392	1.25937	5.23968e-06	0.000194827	yes	up
Potri.001G404100.v4.1	3.3061	1.72513	5.44393e-06	0.000201816	yes	up
Potri.014G108600.v4.1	2.49681	1.32009	5.46344e-06	0.000202237	yes	up
Potri.001G175400.v4.1	3.23451	1.69355	5.5049e-06	0.000203468	yes	up
Potri.006G130400.v4.1	3.9503	1.98196	5.69607e-06	0.000209286	yes	up
Potri.011G122000.v4.1	4.88458	2.28824	5.89373e-06	0.000215909	yes	up
Potri.001G050600.v4.1	2.13119	1.09166	6.13982e-06	0.000223714	yes	up
Potri.001G285300.v4.1	2.15651	1.1087	6.14288e-06	0.000223714	yes	up
Potri.010G129400.v4.1	2.53898	1.34425	6.26063e-06	0.000227668	yes	up
Potri.007G027900.v4.1	2.16544	1.11466	6.36326e-06	0.000230724	yes	up
Potri.016G115500.v4.1	2.03005	1.02152	6.35915e-06	0.000230724	yes	up
Potri.004G185501.v4.1	18.4761	4.20759	6.57749e-06	0.000236418	yes	up
Potri.005G073300.v4.1	0.44861	-1.15647	6.59491e-06	0.000236701	yes	down
Potri.010G225200.v4.1	2.00381	1.00275	6.7026e-06	0.000239526	yes	up
Potri.016G137400.v4.1	0.376238	-1.41028	6.76178e-06	0.000241293	yes	down
Potri.019G011750.v4.1	0.0801847	-3.64053	6.7957e-06	0.000242155	yes	down
Potri.001G152500.v4.1	0.296524	-1.75378	7.01299e-06	0.000247762	yes	down
Potri.012G002800.v4.1	2.24671	1.16781	7.05009e-06	0.000248719	yes	up
Potri.008G203200.v4.1	3.46867	1.79438	7.14119e-06	0.000251575	yes	up
Potri.003G080200.v4.1	0.398419	-1.32764	7.25403e-06	0.000254466	yes	down
Potri.001G455400.v4.1	2.09252	1.06524	7.41861e-06	0.000259505	yes	up
Potri.019G031400.v4.1	2.06161	1.04377	7.4783e-06	0.000260949	yes	up
Potri.003G156600.v4.1	2.61438	1.38647	7.49146e-06	0.000260949	yes	up
Potri.007G125000.v4.1	0.308121	-1.69843	7.53724e-06	0.000262096	yes	down
Potri.013G095500.v4.1	0.441986	-1.17793	7.54551e-06	0.000262096	yes	down
Potri.013G074500.v4.1	0.372485	-1.42474	7.59738e-06	0.000263528	yes	down
Potri.009G046200.v4.1	2.07889	1.05581	7.62196e-06	0.000264012	yes	up
Potri.002G236500.v4.1	2.57335	1.36365	7.64445e-06	0.000264421	yes	up
Potri.004G209300.v4.1	3.93661	1.97695	8.05771e-06	0.000276786	yes	up
Potri.005G259100.v4.1	3.59742	1.84696	8.1776e-06	0.000280516	yes	up
Potri.004G012100.v4.1	2.66524	1.41427	8.19871e-06	0.000280851	yes	up
Potri.017G014900.v4.1	2.17029	1.11789	8.39219e-06	0.000286687	yes	up
Potri.004G141200.v4.1	13.0768	3.70893	8.43934e-06	0.000287506	yes	up
Potri.012G068700.v4.1	0.336034	-1.57332	8.54079e-06	0.000290504	yes	down
Potri.013G015900.v4.1	2.5862	1.37084	8.55431e-06	0.000290504	yes	up
Potri.008G186500.v4.1	0.48801	-1.03502	8.66207e-06	0.000293481	yes	down
Potri.003G154600.v4.1	0.472378	-1.08199	8.69736e-06	0.000294274	yes	down
Potri.015G120100.v4.1	0.286011	-1.80586	8.75113e-06	0.00029569	yes	down
Potri.016G133900.v4.1	0.496412	-1.01039	8.79621e-06	0.000296406	yes	down
Potri.001G323500.v4.1	8.68483	3.1185	8.78823e-06	0.000296406	yes	up
Potri.006G058200.v4.1	0.216185	-2.20966	9.08707e-06	0.000305792	yes	down
Potri.018G002900.v4.1	2.33022	1.22047	9.1852e-06	0.000307841	yes	up
Potri.013G083500.v4.1	2.82051	1.49596	9.26498e-06	0.000310095	yes	up
Potri.017G051800.v4.1	3.18348	1.6706	9.36009e-06	0.000312436	yes	up
Potri.011G123300.v4.1	2.50925	1.32726	1.00968e-05	0.00033567	yes	up
Potri.009G015600.v4.1	0.472205	-1.08251	1.0364e-05	0.000343388	yes	down
Potri.016G137600.v4.1	0.484357	-1.04586	1.05754e-05	0.000348657	yes	down
Potri.005G089900.v4.1	0.102991	-3.27941	1.07811e-05	0.000354619	yes	down
Potri.004G216100.v4.1	2.28972	1.19517	1.07976e-05	0.000354691	yes	up
Potri.006G032300.v4.1	2.22042	1.15083	1.08443e-05	0.000355754	yes	up
Potri.002G098100.v4.1	3.50034	1.80749	1.08823e-05	0.00035632	yes	up
Potri.004G121800.v4.1	0.476909	-1.06821	1.10419e-05	0.000360804	yes	down
Potri.014G030700.v4.1	0.337016	-1.56911	1.11796e-05	0.000364058	yes	down
Potri.002G070500.v4.1	3.33215	1.73645	1.11614e-05	0.000364058	yes	up
Potri.007G133500.v4.1	0.352535	-1.50416	1.15545e-05	0.000374105	yes	down
Potri.002G023000.v4.1	2.32415	1.2167	1.17713e-05	0.00038013	yes	up
Potri.017G143049.v4.1	2.11959	1.08378	1.19799e-05	0.000385397	yes	up
Potri.016G092400.v4.1	6.25683	2.64543	1.2019e-05	0.000386119	yes	up
Potri.002G169600.v4.1	0.428336	-1.22318	1.2047e-05	0.000386517	yes	down
Potri.006G053400.v4.1	2.24368	1.16587	1.21898e-05	0.00039009	yes	up
Potri.003G192500.v4.1	0.368015	-1.44216	1.23047e-05	0.00039326	yes	down
Potri.011G128000.v4.1	2.66521	1.41425	1.25489e-05	0.000400548	yes	up
Potri.008G174400.v4.1	0.00917743	-6.76769	1.29285e-05	0.000411606	yes	down
Potri.004G140100.v4.1	2.71267	1.43971	1.37711e-05	0.000436748	yes	up
Potri.004G082000.v4.1	0.415142	-1.26832	1.37961e-05	0.000436983	yes	down
Potri.018G141000.v4.1	2.15182	1.10556	1.3914e-05	0.000439309	yes	up
Potri.005G145300.v4.1	2.30634	1.20561	1.39937e-05	0.000440763	yes	up
Potri.018G091200.v4.1	0.335834	-1.57418	1.40521e-05	0.000441505	yes	down
Potri.010G213200.v4.1	2.33835	1.22549	1.43408e-05	0.000449074	yes	up
Potri.018G041400.v4.1	10.8073	3.43393	1.43627e-05	0.000449192	yes	up
Potri.001G219100.v4.1	2.36931	1.24447	1.48523e-05	0.000460439	yes	up
Potri.003G066600.v4.1	0.419636	-1.25279	1.48313e-05	0.000460439	yes	down
Potri.001G132100.v4.1	0.443366	-1.17343	1.49102e-05	0.000461657	yes	down
Potri.001G070700.v4.1	2.06713	1.04763	1.54295e-05	0.000474772	yes	up
Potri.009G101900.v4.1	22.1135	4.46686	1.55022e-05	0.00047583	yes	up
Potri.010G118300.v4.1	0.406696	-1.29798	1.54915e-05	0.00047583	yes	down
Potri.014G145100.v4.1	0.299426	-1.73973	1.57385e-05	0.000482486	yes	down
Potri.016G105700.v4.1	2.11188	1.07853	1.58094e-05	0.000482869	yes	up
Potri.002G250000.v4.1	2.50158	1.32284	1.59799e-05	0.000487475	yes	up
Potri.006G202600.v4.1	12.8802	3.68708	1.60278e-05	0.000487737	yes	up
Potri.012G090500.v4.1	2.01991	1.01429	1.66007e-05	0.000502377	yes	up
Potri.002G105600.v4.1	2.41705	1.27325	1.74846e-05	0.000524348	yes	up
Potri.001G435400.v4.1	0.388874	-1.36263	1.76219e-05	0.000527189	yes	down
Potri.005G072800.v4.1	0.453462	-1.14095	1.78569e-05	0.000532935	yes	down
Potri.011G069500.v4.1	3.65089	1.86825	1.81724e-05	0.000541699	yes	up
Potri.002G004900.v4.1	2.51542	1.3308	1.88579e-05	0.000560115	yes	up
Potri.006G068200.v4.1	0.43073	-1.21515	1.95681e-05	0.000578438	yes	down
Potri.002G020249.v4.1	2.0575	1.04089	2.05772e-05	0.000602521	yes	up
Potri.009G143300.v4.1	2.04445	1.03171	2.0742e-05	0.000606631	yes	up
Potri.002G236400.v4.1	2.39613	1.26071	2.08491e-05	0.000609044	yes	up
Potri.002G254800.v4.1	2.16126	1.11187	2.08799e-05	0.000609225	yes	up
Potri.006G202200.v4.1	2.19531	1.13442	2.11901e-05	0.000616825	yes	up
Potri.001G008400.v4.1	0.413133	-1.27532	2.13452e-05	0.000620611	yes	down
Potri.002G054900.v4.1	6.36001	2.66903	2.15409e-05	0.000625568	yes	up
Potri.009G141600.v4.1	2.56505	1.35899	2.24785e-05	0.000648999	yes	up
Potri.013G018600.v4.1	2.18265	1.12608	2.24776e-05	0.000648999	yes	up
Potri.003G116600.v4.1	0.472655	-1.08114	2.29149e-05	0.000660062	yes	down
Potri.002G148000.v4.1	2.53223	1.34041	2.30172e-05	0.000662238	yes	up
Potri.001G293400.v4.1	0.443859	-1.17183	2.31201e-05	0.000664427	yes	down
Potri.005G084700.v4.1	2.11739	1.08228	2.34088e-05	0.000671168	yes	up
Potri.018G008300.v4.1	10.3632	3.37339	2.35023e-05	0.000672542	yes	up
Potri.006G043700.v4.1	2.26472	1.17933	2.42325e-05	0.000690002	yes	up
Potri.001G133000.v4.1	2.35993	1.23874	2.50968e-05	0.000710533	yes	up
Potri.005G172400.v4.1	2.17544	1.12131	2.52712e-05	0.000714653	yes	up
Potri.008G128600.v4.1	2.495	1.31904	2.564e-05	0.000724258	yes	up
Potri.011G138500.v4.1	4.63574	2.2128	2.6023e-05	0.000734241	yes	up
Potri.003G084000.v4.1	3.33979	1.73976	2.7368e-05	0.000769561	yes	up
Potri.002G065300.v4.1	3.25639	1.70327	2.74444e-05	0.000770838	yes	up
Potri.009G126300.v4.1	0.320266	-1.64266	2.76002e-05	0.000774336	yes	down
Potri.005G139100.v4.1	2.33875	1.22574	2.782e-05	0.000778741	yes	up
Potri.006G226500.v4.1	2.83687	1.5043	2.80814e-05	0.000784286	yes	up
Potri.T125404.v4.1	4.98176	2.31665	2.82558e-05	0.000787384	yes	up
Potri.005G197400.v4.1	5.63046	2.49325	2.84763e-05	0.00079175	yes	up
Potri.001G243300.v4.1	2.41886	1.27433	2.84587e-05	0.00079175	yes	up
Potri.002G155000.v4.1	2.30997	1.20787	2.89233e-05	0.000801809	yes	up
Potri.002G200200.v4.1	2.06495	1.04611	2.89351e-05	0.000801809	yes	up
Potri.010G237300.v4.1	0.351361	-1.50897	2.90666e-05	0.000803659	yes	down
Potri.003G160400.v4.1	2.36717	1.24317	2.92299e-05	0.000806376	yes	up
Potri.014G076100.v4.1	2.09872	1.06951	2.97649e-05	0.000819312	yes	up
Potri.003G057400.v4.1	0.266498	-1.9078	2.99902e-05	0.000824598	yes	down
Potri.009G140300.v4.1	0.177846	-2.4913	3.02213e-05	0.000829113	yes	down
Potri.006G226400.v4.1	2.60483	1.38119	3.0796e-05	0.000843015	yes	up
Potri.002G100500.v4.1	2.90519	1.53863	3.1059e-05	0.000848342	yes	up
Potri.009G109400.v4.1	2.23066	1.15747	3.19858e-05	0.00086853	yes	up
Potri.006G114600.v4.1	2.14532	1.1012	3.28686e-05	0.000888959	yes	up
Potri.016G112400.v4.1	2.05914	1.04204	3.3732e-05	0.000910324	yes	up
Potri.002G124800.v4.1	2.38949	1.25671	3.44609e-05	0.000928984	yes	up
Potri.008G120300.v4.1	4.04266	2.0153	3.54117e-05	0.000951511	yes	up
Potri.017G011000.v4.1	12.4871	3.64236	3.65767e-05	0.000979632	yes	up
Potri.008G056000.v4.1	2.14631	1.10186	3.68704e-05	0.000985368	yes	up
Potri.014G019700.v4.1	0.401557	-1.31632	3.8459e-05	0.00102451	yes	down
Potri.006G128900.v4.1	0.476548	-1.06931	3.8551e-05	0.00102586	yes	down
Potri.006G058600.v4.1	2.56127	1.35686	3.88948e-05	0.00103201	yes	up
Potri.003G085700.v4.1	0.34021	-1.5555	3.91714e-05	0.00103792	yes	down
Potri.013G149200.v4.1	0.114706	-3.12399	3.92985e-05	0.00104017	yes	down
Potri.013G048800.v4.1	0.132994	-2.91056	3.98426e-05	0.00105233	yes	down
Potri.011G041112.v4.1	0.219286	-2.18912	4.0298e-05	0.00106209	yes	down
Potri.001G190100.v4.1	2.00353	1.00254	4.13525e-05	0.00108757	yes	up
Potri.004G000300.v4.1	0.45349	-1.14086	4.16032e-05	0.00109301	yes	down
Potri.008G196201.v4.1	0.416379	-1.26403	4.18066e-05	0.00109603	yes	down
Potri.007G026000.v4.1	73.1323	6.19244	4.2885e-05	0.00112075	yes	up
Potri.013G046100.v4.1	0.429641	-1.2188	4.31705e-05	0.00112584	yes	down
Potri.001G167800.v4.1	0.239204	-2.06369	4.32456e-05	0.00112661	yes	down
Potri.001G002200.v4.1	0.476382	-1.06981	4.3516e-05	0.00113247	yes	down
Potri.011G043300.v4.1	5.16076	2.36758	4.52201e-05	0.00117312	yes	up
Potri.015G037000.v4.1	2.66114	1.41205	4.65454e-05	0.00120485	yes	up
Potri.014G176400.v4.1	0.459928	-1.12052	4.70929e-05	0.00121409	yes	down
Potri.001G460400.v4.1	0.287937	-1.79617	4.73328e-05	0.00121774	yes	down
Potri.001G398200.v4.1	2.989	1.57967	4.85541e-05	0.001244	yes	up
Potri.011G131100.v4.1	2.57404	1.36404	4.89147e-05	0.00125183	yes	up
Potri.005G087200.v4.1	5.3604	2.42234	4.89606e-05	0.00125183	yes	up
Potri.011G143200.v4.1	0.499026	-1.00281	4.92875e-05	0.00125759	yes	down
Potri.006G196400.v4.1	0.4181	-1.25808	4.95819e-05	0.00126257	yes	down
Potri.010G068800.v4.1	4.25624	2.08958	4.95845e-05	0.00126257	yes	up
Potri.011G110100.v4.1	5.18939	2.37557	5.01989e-05	0.0012769	yes	up
Potri.012G128200.v4.1	2.05902	1.04195	5.03538e-05	0.00127822	yes	up
Potri.012G063800.v4.1	2.38409	1.25344	5.08717e-05	0.00128873	yes	up
Potri.002G101500.v4.1	2.83495	1.50332	5.16427e-05	0.00130427	yes	up
Potri.018G091401.v4.1	0.107103	-3.22293	5.21098e-05	0.00131101	yes	down
Potri.004G085600.v4.1	0.38191	-1.3887	5.30138e-05	0.00133076	yes	down
Potri.011G129900.v4.1	0.282407	-1.82415	5.32124e-05	0.0013344	yes	down
Potri.001G102300.v4.1	2.41804	1.27384	5.42955e-05	0.00136019	yes	up
Potri.014G162400.v4.1	0.448615	-1.15645	5.52268e-05	0.00138072	yes	down
Potri.005G139300.v4.1	8.41743	3.07338	5.62274e-05	0.0014001	yes	up
Potri.008G214800.v4.1	2.1619	1.1123	5.6854e-05	0.00140837	yes	up
Potri.018G130300.v4.1	0.296799	-1.75244	5.72996e-05	0.00141286	yes	down
Potri.006G122900.v4.1	0.159844	-2.64526	5.73096e-05	0.00141286	yes	down
Potri.005G056700.v4.1	2.32224	1.21552	5.75428e-05	0.0014162	yes	up
Potri.001G042400.v4.1	2.54142	1.34563	5.78011e-05	0.00142074	yes	up
Potri.018G092666.v4.1	0.497116	-1.00835	5.87913e-05	0.00143866	yes	down
Potri.005G145800.v4.1	2.02104	1.01509	6.09318e-05	0.00148299	yes	up
Potri.015G144700.v4.1	2.24603	1.16738	6.12004e-05	0.00148807	yes	up
Potri.018G093600.v4.1	2.53417	1.34151	6.35868e-05	0.00153855	yes	up
Potri.003G109300.v4.1	2.05591	1.03977	6.40887e-05	0.00154768	yes	up
Potri.017G100500.v4.1	0.0169081	-5.88614	6.44948e-05	0.00155597	yes	down
Potri.016G016300.v4.1	6.28404	2.65169	6.45732e-05	0.00155634	yes	up
Potri.010G113400.v4.1	0.396289	-1.33538	6.5814e-05	0.00158317	yes	down
Potri.014G038400.v4.1	0.282189	-1.82526	6.81896e-05	0.00163496	yes	down
Potri.001G060400.v4.1	0.308114	-1.69846	6.83704e-05	0.00163515	yes	down
Potri.013G010400.v4.1	0.405958	-1.3006	6.98507e-05	0.00166414	yes	down
Potri.010G085600.v4.1	3.03476	1.60158	6.99438e-05	0.00166476	yes	up
Potri.002G118900.v4.1	2.14699	1.10231	7.01866e-05	0.00166734	yes	up
Potri.014G146700.v4.1	0.0590273	-4.08247	7.04478e-05	0.00167185	yes	down
Potri.014G146100.v4.1	2.53647	1.34282	7.09971e-05	0.00168176	yes	up
Potri.001G131600.v4.1	0.428545	-1.22248	7.2234e-05	0.00170758	yes	down
Potri.005G227600.v4.1	3.18721	1.67229	7.39967e-05	0.0017393	yes	up
Potri.002G081000.v4.1	2.16827	1.11654	7.53183e-05	0.00176557	yes	up
Potri.006G113400.v4.1	0.370419	-1.43277	7.87604e-05	0.00183584	yes	down
Potri.006G228400.v4.1	4.91542	2.29731	8.0264e-05	0.00186388	yes	up
Potri.001G245200.v4.1	2.39307	1.25886	8.07249e-05	0.00187283	yes	up
Potri.012G007500.v4.1	2.16413	1.11379	8.09296e-05	0.00187408	yes	up
Potri.014G113700.v4.1	2.04836	1.03447	8.14541e-05	0.00188446	yes	up
Potri.004G185000.v4.1	0.235152	-2.08834	8.35676e-05	0.00192438	yes	down
Potri.001G038200.v4.1	2.12113	1.08483	8.43009e-05	0.00193767	yes	up
Potri.001G108800.v4.1	4.60344	2.20271	8.6532e-05	0.00198711	yes	up
Potri.010G005500.v4.1	2.38026	1.25112	8.74934e-05	0.00200733	yes	up
Potri.003G150000.v4.1	3.36102	1.7489	8.76486e-05	0.00200903	yes	up
Potri.015G132600.v4.1	2.9986	1.58429	9.01538e-05	0.0020596	yes	up
Potri.001G124200.v4.1	2.52479	1.33616	9.0187e-05	0.0020596	yes	up
Potri.010G077000.v4.1	36.3368	5.18336	9.65869e-05	0.00218627	yes	up
Potri.001G388801.v4.1	0.310104	-1.68918	9.6615e-05	0.00218627	yes	down
Potri.003G142400.v4.1	0.409127	-1.28938	9.69296e-05	0.00218909	yes	down
Potri.005G166500.v4.1	2.07779	1.05505	9.74339e-05	0.00219618	yes	up
Potri.003G034700.v4.1	0.479002	-1.0619	9.89319e-05	0.00222651	yes	down
Potri.009G141000.v4.1	0.371412	-1.42891	9.93317e-05	0.00223348	yes	down
Potri.001G226200.v4.1	0.208108	-2.26459	0.000100163	0.00224809	yes	down
Potri.001G358600.v4.1	2.88154	1.52684	0.000103436	0.00231111	yes	up
Potri.005G079400.v4.1	4.92861	2.30118	0.00010419	0.00232586	yes	up
Potri.018G089400.v4.1	0.453476	-1.1409	0.000104366	0.00232768	yes	down
Potri.018G025500.v4.1	2.43558	1.28427	0.000105263	0.00234137	yes	up
Potri.006G000900.v4.1	0.454126	-1.13883	0.000106396	0.00236232	yes	down
Potri.010G251000.v4.1	3.77722	1.91732	0.000108301	0.00240034	yes	up
Potri.006G261200.v4.1	4.12623	2.04482	0.000115672	0.00255002	yes	up
Potri.005G248900.v4.1	2.06037	1.04291	0.000115855	0.00255027	yes	up
Potri.014G105000.v4.1	0.400704	-1.31939	0.000116074	0.00255209	yes	down
Potri.001G144700.v4.1	2.30827	1.20681	0.000120287	0.00263073	yes	up
Potri.018G019800.v4.1	2.29537	1.19872	0.000120801	0.0026373	yes	up
Potri.016G066500.v4.1	2.49044	1.3164	0.000121115	0.00264183	yes	up
Potri.006G138800.v4.1	8.8782	3.15027	0.000122621	0.00266765	yes	up
Potri.002G197300.v4.1	2.56599	1.35952	0.000122878	0.0026709	yes	up
Potri.018G014234.v4.1	2.05791	1.04118	0.000126901	0.0027485	yes	up
Potri.009G034800.v4.1	2.925	1.54843	0.000128418	0.00277578	yes	up
Potri.008G195700.v4.1	7.49334	2.90561	0.00013144	0.00282973	yes	up
Potri.002G203500.v4.1	2.63907	1.40003	0.000132661	0.00285163	yes	up
Potri.014G129500.v4.1	2.05603	1.03986	0.000134412	0.00288369	yes	up
Potri.003G144300.v4.1	0.363269	-1.46089	0.000134791	0.00288932	yes	down
Potri.014G110800.v4.1	0.431655	-1.21205	0.000135932	0.00290876	yes	down
Potri.001G388900.v4.1	2.5992	1.37807	0.000137989	0.00294616	yes	up
Potri.015G106900.v4.1	0.195867	-2.35205	0.000140261	0.0029885	yes	down
Potri.001G181300.v4.1	3.9507	1.98211	0.000143554	0.00305079	yes	up
Potri.002G125900.v4.1	2.40952	1.26874	0.000144247	0.0030629	yes	up
Potri.001G227000.v4.1	2.56883	1.36111	0.000145494	0.0030841	yes	up
Potri.004G109166.v4.1	64.4903	6.01101	0.000148667	0.00313796	yes	up
Potri.002G119800.v4.1	2.02768	1.01983	0.000149235	0.00314458	yes	up
Potri.017G083700.v4.1	2.8009	1.48589	0.000151508	0.00318839	yes	up
Potri.014G096200.v4.1	2.50095	1.32247	0.000152893	0.00321346	yes	up
Potri.003G142301.v4.1	0.489153	-1.03164	0.000153245	0.00321815	yes	down
Potri.008G204100.v4.1	2.12863	1.08992	0.000155889	0.00326538	yes	up
Potri.010G068900.v4.1	0.488416	-1.03382	0.000156484	0.00327508	yes	down
Potri.017G147200.v4.1	2.13221	1.09235	0.00015859	0.0033052	yes	up
Potri.001G306300.v4.1	0.267083	-1.90464	0.000159725	0.00331675	yes	down
Potri.004G096425.v4.1	0.153662	-2.70216	0.000163553	0.00338023	yes	down
Potri.011G105150.v4.1	2.21429	1.14684	0.000164188	0.00339052	yes	up
Potri.011G064500.v4.1	2.26095	1.17693	0.000165894	0.00342007	yes	up
Potri.008G057600.v4.1	3.49407	1.80491	0.000166337	0.0034235	yes	up
Potri.003G208750.v4.1	0.207123	-2.27144	0.000166736	0.00342886	yes	down
Potri.006G272800.v4.1	10.9259	3.44969	0.00016924	0.00347174	yes	up
Potri.006G228200.v4.1	2.13214	1.0923	0.000170041	0.0034796	yes	up
Potri.007G147000.v4.1	0.195438	-2.35521	0.000170045	0.0034796	yes	down
Potri.009G110800.v4.1	2.08368	1.05913	0.000171209	0.00350054	yes	up
Potri.002G181800.v4.1	2.91104	1.54154	0.000172667	0.00352163	yes	up
Potri.007G036300.v4.1	0.252389	-1.98628	0.000177499	0.00360832	yes	down
Potri.016G128300.v4.1	2.50896	1.32709	0.000179487	0.00364574	yes	up
Potri.007G125200.v4.1	0.299753	-1.73815	0.000179784	0.00364581	yes	down
Potri.012G062300.v4.1	0.498705	-1.00374	0.000184559	0.00373045	yes	down
Potri.017G045400.v4.1	5.51104	2.46232	0.000185856	0.00374749	yes	up
Potri.005G113200.v4.1	3.73816	1.90233	0.000185847	0.00374749	yes	up
Potri.006G149900.v4.1	0.333584	-1.58388	0.000186169	0.00375076	yes	down
Potri.008G045467.v4.1	5.68413	2.50694	0.000188102	0.00378355	yes	up
Potri.001G397200.v4.1	2.26552	1.17984	0.000188631	0.00379112	yes	up
Potri.011G104600.v4.1	2.01782	1.0128	0.000188874	0.00379292	yes	up
Potri.004G015700.v4.1	0.420657	-1.24929	0.000199751	0.00398875	yes	down
Potri.001G388200.v4.1	0.19079	-2.38994	0.000201828	0.00402052	yes	down
Potri.001G298300.v4.1	7.48563	2.90412	0.000202735	0.00403535	yes	up
Potri.007G008200.v4.1	2.42574	1.27842	0.000204559	0.00406511	yes	up
Potri.003G160000.v4.1	4.66012	2.22037	0.000205133	0.00407327	yes	up
Potri.018G022300.v4.1	2.38077	1.25143	0.000206246	0.00408554	yes	up
Potri.008G020100.v4.1	0.350213	-1.5137	0.000207876	0.00410799	yes	down
Potri.005G027900.v4.1	0.38855	-1.36383	0.000210904	0.00416156	yes	down
Potri.002G069000.v4.1	2.16999	1.11769	0.000212045	0.0041804	yes	up
Potri.019G067400.v4.1	10.226	3.35417	0.000214687	0.0042224	yes	up
Potri.003G189100.v4.1	10.8988	3.4461	0.000216427	0.00424989	yes	up
Potri.010G089800.v4.1	4.93909	2.30424	0.000217933	0.0042687	yes	up
Potri.001G223300.v4.1	5.28016	2.40058	0.000221563	0.00431996	yes	up
Potri.017G014200.v4.1	4.35126	2.12143	0.000223767	0.00435267	yes	up
Potri.006G193900.v4.1	2.00145	1.00105	0.000226258	0.00439767	yes	up
Potri.011G081001.v4.1	0.326167	-1.61632	0.00022998	0.00445256	yes	down
Potri.001G014700.v4.1	0.337374	-1.56758	0.00023086	0.00446611	yes	down
Potri.007G039100.v4.1	2.35495	1.2357	0.000231608	0.00447709	yes	up
Potri.018G019900.v4.1	0.146424	-2.77178	0.000234422	0.00452797	yes	down
Potri.010G087200.v4.1	0.137064	-2.86708	0.000235512	0.00453809	yes	down
Potri.009G006000.v4.1	2.57859	1.36658	0.000240383	0.00460136	yes	up
Potri.001G115600.v4.1	2.07619	1.05394	0.000240634	0.00460136	yes	up
Potri.012G139600.v4.1	2.18524	1.12779	0.000242109	0.00462599	yes	up
Potri.001G213400.v4.1	0.395089	-1.33975	0.000242753	0.00463473	yes	down
Potri.011G140400.v4.1	0.433261	-1.20669	0.000244608	0.00466297	yes	down
Potri.005G243400.v4.1	0.381363	-1.39076	0.000244582	0.00466297	yes	down
Potri.001G092900.v4.1	2.16324	1.11319	0.000245088	0.00466853	yes	up
Potri.010G110800.v4.1	2.05686	1.04044	0.000246735	0.0046927	yes	up
Potri.007G093000.v4.1	0.455373	-1.13488	0.000254041	0.00481688	yes	down
Potri.014G094800.v4.1	3.07749	1.62175	0.000257476	0.00487084	yes	up
Potri.019G078300.v4.1	2.06024	1.04281	0.000259816	0.00490762	yes	up
Potri.017G145000.v4.1	0.313029	-1.67563	0.000260917	0.00492091	yes	down
Potri.015G061800.v4.1	2.073	1.05172	0.000264716	0.00498497	yes	up
Potri.001G110800.v4.1	22.7233	4.5061	0.000264932	0.00498527	yes	up
Potri.001G325200.v4.1	0.393405	-1.34591	0.000268935	0.00505165	yes	down
Potri.009G095300.v4.1	0.462115	-1.11367	0.000269478	0.00505165	yes	down
Potri.004G188300.v4.1	2.01293	1.0093	0.000269415	0.00505165	yes	up
Potri.002G245700.v4.1	2.0337	1.02411	0.000270221	0.00506174	yes	up
Potri.005G109200.v4.1	2.06824	1.0484	0.000271249	0.00507334	yes	up
Potri.017G046800.v4.1	0.0647427	-3.94914	0.000271541	0.00507498	yes	down
Potri.003G205200.v4.1	2.04557	1.0325	0.000276377	0.00513825	yes	up
Potri.019G049700.v4.1	2.44638	1.29065	0.00027681	0.00514244	yes	up
Potri.006G221500.v4.1	0.238317	-2.06905	0.000277821	0.00515737	yes	down
Potri.010G251800.v4.1	0.360811	-1.47069	0.000278984	0.0051712	yes	down
Potri.017G010900.v4.1	4.83716	2.27416	0.000286701	0.00528743	yes	up
Potri.018G000900.v4.1	0.342573	-1.54551	0.000286746	0.00528743	yes	down
Potri.003G130900.v4.1	0.421797	-1.24538	0.000288407	0.00531015	yes	down
Potri.001G388001.v4.1	0.188502	-2.40735	0.000291453	0.00535828	yes	down
Potri.006G016200.v4.1	2.04878	1.03476	0.000292278	0.00536828	yes	up
Potri.004G181700.v4.1	5.42793	2.4404	0.00029527	0.00541241	yes	up
Potri.004G123500.v4.1	0.470836	-1.0867	0.000296694	0.00542934	yes	down
Potri.008G071500.v4.1	0.252601	-1.98507	0.00029685	0.00542934	yes	down
Potri.011G125651.v4.1	2.36751	1.24337	0.000301574	0.00549847	yes	up
Potri.014G083900.v4.1	0.39845	-1.32753	0.000301542	0.00549847	yes	down
Potri.009G073600.v4.1	0.452832	-1.14295	0.000310529	0.00562149	yes	down
Potri.002G155300.v4.1	4.05719	2.02048	0.000311389	0.00563293	yes	up
Potri.004G223300.v4.1	4.57409	2.19348	0.000312626	0.00564296	yes	up
Potri.005G122600.v4.1	0.486383	-1.03984	0.000320201	0.00574209	yes	down
Potri.018G075000.v4.1	0.401439	-1.31675	0.000322239	0.00577446	yes	down
Potri.003G103900.v4.1	4.1844	2.06502	0.000324881	0.00579667	yes	up
Potri.005G079000.v4.1	0.355007	-1.49408	0.000326596	0.00581918	yes	down
Potri.001G225700.v4.1	2.72916	1.44846	0.000331656	0.00587948	yes	up
Potri.010G179900.v4.1	0.310983	-1.68509	0.000334513	0.00592166	yes	down
Potri.003G128100.v4.1	0.298347	-1.74494	0.000335357	0.00593237	yes	down
Potri.014G123400.v4.1	10.1483	3.34316	0.000337281	0.00596216	yes	up
Potri.014G193800.v4.1	2.03413	1.02441	0.000341898	0.00602659	yes	up
Potri.004G165900.v4.1	0.0285047	-5.13266	0.000342295	0.0060293	yes	down
Potri.012G051900.v4.1	0.463549	-1.1092	0.000343728	0.00604596	yes	down
Potri.004G021000.v4.1	2.18039	1.12459	0.000344152	0.00604912	yes	up
Potri.T125004.v4.1	2.27874	1.18824	0.000346762	0.00607777	yes	up
Potri.004G197600.v4.1	3.79253	1.92316	0.000350333	0.0061317	yes	up
Potri.010G004000.v4.1	0.463624	-1.10897	0.000351659	0.00614623	yes	down
Potri.014G012600.v4.1	0.350728	-1.51158	0.000362594	0.00631066	yes	down
Potri.005G050900.v4.1	2.4074	1.26747	0.000376459	0.00651539	yes	up
Potri.002G098050.v4.1	57.6818	5.85004	0.000377592	0.00653044	yes	up
Potri.005G008901.v4.1	0.280204	-1.83545	0.00038324	0.0066097	yes	down
Potri.006G081200.v4.1	2.50286	1.32358	0.000385071	0.00663205	yes	up
Potri.005G057000.v4.1	2.08849	1.06246	0.000386325	0.00664903	yes	up
Potri.005G229500.v4.1	0.292955	-1.77125	0.000399394	0.00684073	yes	down
Potri.005G145100.v4.1	2.55241	1.35186	0.000400414	0.00685346	yes	up
Potri.006G252200.v4.1	4.5414	2.18314	0.000412864	0.00703742	yes	up
Potri.001G316300.v4.1	2.75542	1.46227	0.000413517	0.00703936	yes	up
Potri.010G133500.v4.1	0.189363	-2.40078	0.000414485	0.0070505	yes	down
Potri.016G105000.v4.1	2.72465	1.44607	0.000414999	0.00705441	yes	up
Potri.014G094500.v4.1	3.18529	1.67142	0.000419157	0.00711048	yes	up
Potri.011G030012.v4.1	2.19428	1.13375	0.000419652	0.00711401	yes	up
Potri.009G020700.v4.1	2.31575	1.21148	0.000426005	0.00719221	yes	up
Potri.009G027100.v4.1	2.72726	1.44745	0.000441995	0.0074117	yes	up
Potri.005G056800.v4.1	2.44372	1.28908	0.000451476	0.00753153	yes	up
Potri.012G001600.v4.1	2.02032	1.01459	0.000451385	0.00753153	yes	up
Potri.009G051900.v4.1	0.394362	-1.34241	0.000452706	0.00754033	yes	down
Potri.010G042000.v4.1	0.493603	-1.01858	0.0004643	0.00770756	yes	down
Potri.004G185300.v4.1	24.2708	4.60115	0.000470892	0.00780133	yes	up
Potri.003G133400.v4.1	5.79623	2.53511	0.00047622	0.00787907	yes	up
Potri.005G113600.v4.1	2.09678	1.06818	0.000482205	0.00796747	yes	up
Potri.001G163400.v4.1	4.66614	2.22223	0.000487404	0.0080373	yes	up
Potri.007G140400.v4.1	2.13894	1.0969	0.000498317	0.00819546	yes	up
Potri.007G027200.v4.1	2.87961	1.52587	0.000501195	0.00822643	yes	up
Potri.015G136400.v4.1	26.2007	4.71154	0.00050541	0.00828465	yes	up
Potri.016G086300.v4.1	2.17405	1.12039	0.000512921	0.00838008	yes	up
Potri.019G035500.v4.1	3.76104	1.91113	0.000524522	0.00854148	yes	up
Potri.005G076100.v4.1	2.52016	1.33351	0.000525409	0.0085503	yes	up
Potri.013G114200.v4.1	2.02739	1.01962	0.000528639	0.0085916	yes	up
Potri.005G030484.v4.1	2.99594	1.58301	0.000530119	0.00861	yes	up
Potri.004G143500.v4.1	2.53464	1.34178	0.000532816	0.0086425	yes	up
Potri.008G007800.v4.1	2.22386	1.15307	0.000542977	0.00877861	yes	up
Potri.015G000900.v4.1	2.15898	1.11035	0.000549217	0.00886216	yes	up
Potri.007G011200.v4.1	0.227333	-2.13712	0.000554674	0.00894438	yes	down
Potri.009G027500.v4.1	2.42319	1.27691	0.000555399	0.00894753	yes	up
Potri.006G104200.v4.1	5.92568	2.56698	0.000559115	0.00899261	yes	up
Potri.015G129400.v4.1	0.27459	-1.86465	0.000568449	0.00911319	yes	down
Potri.002G202600.v4.1	4.50335	2.171	0.000577938	0.00922952	yes	up
Potri.010G059200.v4.1	2.29251	1.19693	0.000579652	0.00925093	yes	up
Potri.005G040400.v4.1	0.436645	-1.19547	0.000581018	0.00926677	yes	down
Potri.002G182300.v4.1	2.34685	1.23072	0.000592694	0.00942874	yes	up
Potri.007G031900.v4.1	2.43956	1.28662	0.000597944	0.00950007	yes	up
Potri.005G008800.v4.1	0.374053	-1.41869	0.000601933	0.00955733	yes	down
Potri.014G193100.v4.1	0.447282	-1.16074	0.000605335	0.00959292	yes	down
Potri.005G165300.v4.1	0.254995	-1.97146	0.000608295	0.00962753	yes	down
Potri.012G134100.v4.1	82.8899	6.37312	0.000608738	0.00962839	yes	up
Potri.011G002600.v4.1	0.260209	-1.94226	0.000612509	0.00968187	yes	down
Potri.007G125100.v4.1	0.398055	-1.32896	0.000614156	0.00970171	yes	down
Potri.013G086500.v4.1	2.01944	1.01396	0.000616883	0.00973858	yes	up
Potri.009G112061.v4.1	2.10957	1.07695	0.000631635	0.00993353	yes	up
Potri.011G129300.v4.1	0.268901	-1.89485	0.000643325	0.0100967	yes	down
Potri.002G021400.v4.1	2.13832	1.09648	0.000648572	0.0101612	yes	up
Potri.005G259600.v4.1	2.04338	1.03096	0.000649353	0.010167	yes	up
Potri.001G441400.v4.1	0.443436	-1.1732	0.000651723	0.0101913	yes	down
Potri.010G179700.v4.1	0.479529	-1.06031	0.000655141	0.0102254	yes	down
Potri.007G133700.v4.1	0.306549	-1.70581	0.000667953	0.0103992	yes	down
Potri.019G051200.v4.1	0.476461	-1.06957	0.000668729	0.0104047	yes	down
Potri.001G379601.v4.1	4.26734	2.09334	0.000675284	0.0104855	yes	up
Potri.019G017150.v4.1	2.58935	1.37259	0.000678289	0.0105205	yes	up
Potri.006G178500.v4.1	2.98555	1.578	0.000680349	0.0105458	yes	up
Potri.005G146900.v4.1	5.05259	2.33702	0.000684768	0.0106077	yes	up
Potri.019G011302.v4.1	0.195627	-2.35382	0.000692165	0.0107089	yes	down
Potri.001G284200.v4.1	2.82869	1.50013	0.000699457	0.0108082	yes	up
Potri.009G081400.v4.1	0.462832	-1.11144	0.000706133	0.0108978	yes	down
Potri.018G005300.v4.1	0.137033	-2.8674	0.00071343	0.0110036	yes	down
Potri.006G020100.v4.1	0.2381	-2.07036	0.00072465	0.011142	yes	down
Potri.018G096028.v4.1	0.193585	-2.36896	0.000725814	0.0111461	yes	down
Potri.005G087500.v4.1	2.10019	1.07052	0.000728669	0.011183	yes	up
Potri.008G119000.v4.1	0.476359	-1.06988	0.000746909	0.0114214	yes	down
Potri.001G149100.v4.1	2.20429	1.14031	0.00078643	0.0119365	yes	up
Potri.003G030451.v4.1	0.359638	-1.47538	0.000793089	0.0120009	yes	down
Potri.009G086800.v4.1	0.28359	-1.81812	0.000800925	0.0120899	yes	down
Potri.010G061100.v4.1	3.45253	1.78765	0.000806173	0.012147	yes	up
Potri.014G080200.v4.1	0.292425	-1.77386	0.000810379	0.0122029	yes	down
Potri.007G039000.v4.1	2.41514	1.27211	0.000821881	0.0123387	yes	up
Potri.011G029201.v4.1	2.08553	1.06041	0.000822876	0.0123461	yes	up
Potri.005G072500.v4.1	0.471505	-1.08466	0.000825724	0.0123739	yes	down
Potri.006G022600.v4.1	0.445487	-1.16654	0.000828019	0.0124008	yes	down
Potri.001G136200.v4.1	2.00134	1.00097	0.000828695	0.0124034	yes	up
Potri.019G016106.v4.1	2.52415	1.3358	0.000830484	0.0124227	yes	up
Potri.016G048000.v4.1	0.172532	-2.53507	0.000846492	0.0126165	yes	down
Potri.015G108500.v4.1	2.85226	1.51211	0.000886472	0.0131492	yes	up
Potri.014G017400.v4.1	2.97659	1.57366	0.000921156	0.0136067	yes	up
Potri.003G212900.v4.1	0.0183938	-5.76463	0.000923028	0.0136262	yes	down
Potri.018G038100.v4.1	2.48721	1.31453	0.000924795	0.0136442	yes	up
Potri.007G125600.v4.1	0.44933	-1.15415	0.00093767	0.0137849	yes	down
Potri.016G014700.v4.1	0.152449	-2.7136	0.000939376	0.0137937	yes	down
Potri.003G054700.v4.1	32.3044	5.01366	0.000947889	0.0138694	yes	up
Potri.002G161900.v4.1	2.50222	1.32321	0.000954913	0.0139475	yes	up
Potri.018G094900.v4.1	2.49626	1.31977	0.000954763	0.0139475	yes	up
Potri.001G453800.v4.1	0.336406	-1.57172	0.000963617	0.0140333	yes	down
Potri.001G388100.v4.1	0.371193	-1.42976	0.000969609	0.0140999	yes	down
Potri.005G112700.v4.1	2.00454	1.00327	0.000972535	0.0141131	yes	up
Potri.018G129200.v4.1	2.48151	1.31122	0.00100515	0.014485	yes	up
Potri.005G009450.v4.1	0.463774	-1.10851	0.00101331	0.0145856	yes	down
Potri.019G040200.v4.1	0.29082	-1.7818	0.00101743	0.0146364	yes	down
Potri.003G218800.v4.1	3.65132	1.86842	0.00102629	0.0147468	yes	up
Potri.019G031800.v4.1	0.426425	-1.22964	0.00103239	0.0148001	yes	down
Potri.013G076800.v4.1	0.499435	-1.00163	0.00103197	0.0148001	yes	down
Potri.004G189900.v4.1	2.01929	1.01385	0.00103936	0.0148658	yes	up
Potri.013G070325.v4.1	3.40978	1.76968	0.00105588	0.0150672	yes	up
Potri.010G089300.v4.1	2.18543	1.12792	0.00106136	0.0151281	yes	up
Potri.012G001500.v4.1	2.00531	1.00382	0.00106515	0.0151626	yes	up
Potri.008G174600.v4.1	0.0782018	-3.67666	0.00106562	0.0151626	yes	down
Potri.003G144900.v4.1	0.415324	-1.26769	0.00108311	0.0153938	yes	down
Potri.001G255700.v4.1	0.436435	-1.19616	0.0011216	0.01585	yes	down
Potri.007G114001.v4.1	0.328937	-1.60412	0.00114566	0.0161257	yes	down
Potri.005G250700.v4.1	2.0935	1.06592	0.00114676	0.0161321	yes	up
Potri.018G029100.v4.1	2.63818	1.39954	0.00115415	0.0161992	yes	up
Potri.013G052200.v4.1	0.396918	-1.33309	0.00116317	0.0162706	yes	down
Potri.006G142600.v4.1	3.56521	1.83399	0.00117004	0.0163482	yes	up
Potri.013G126800.v4.1	2.12378	1.08664	0.00116967	0.0163482	yes	up
Potri.002G037400.v4.1	2.09847	1.06934	0.00117625	0.0163933	yes	up
Potri.001G242100.v4.1	4.591	2.19881	0.00118417	0.0164581	yes	up
Potri.003G139300.v4.1	2.6193	1.38918	0.00118783	0.0164946	yes	up
Potri.011G022400.v4.1	0.322341	-1.63334	0.00119414	0.0165383	yes	down
Potri.005G116100.v4.1	0.1909	-2.38911	0.00120577	0.0166783	yes	down
Potri.016G014600.v4.1	0.437763	-1.19178	0.00120681	0.0166835	yes	down
Potri.006G232400.v4.1	0.253811	-1.97817	0.00122989	0.0169553	yes	down
Potri.002G060800.v4.1	38.6015	5.27058	0.00123463	0.0170111	yes	up
Potri.010G056800.v4.1	5.92501	2.56682	0.00123825	0.0170421	yes	up
Potri.011G125401.v4.1	0.296407	-1.75435	0.00124592	0.0171381	yes	down
Potri.016G004500.v4.1	4.95858	2.30993	0.00128779	0.0176163	yes	up
Potri.010G021800.v4.1	5.77547	2.52994	0.00130821	0.0178562	yes	up
Potri.008G062200.v4.1	2.40442	1.26569	0.00131008	0.017872	yes	up
Potri.006G060000.v4.1	0.495365	-1.01344	0.0013144	0.017914	yes	down
Potri.011G118900.v4.1	2.13434	1.09379	0.00131623	0.0179264	yes	up
Potri.010G026500.v4.1	4.19642	2.06916	0.00134667	0.0182607	yes	up
Potri.009G126400.v4.1	0.210674	-2.24691	0.0013507	0.0183053	yes	down
Potri.006G050800.v4.1	3.91385	1.96859	0.00137619	0.0185494	yes	up
Potri.006G126800.v4.1	0.320946	-1.6396	0.00137547	0.0185494	yes	down
Potri.017G002400.v4.1	3.00737	1.5885	0.00137784	0.0185523	yes	up
Potri.011G029800.v4.1	3.90433	1.96508	0.00137957	0.0185647	yes	up
Potri.019G093900.v4.1	0.434239	-1.20344	0.00140843	0.0188711	yes	down
Potri.015G026600.v4.1	2.1449	1.10091	0.00141221	0.0188834	yes	up
Potri.011G125501.v4.1	0.17055	-2.55173	0.00141315	0.0188834	yes	down
Potri.019G078000.v4.1	0.386811	-1.3703	0.00141596	0.0189107	yes	down
Potri.004G033300.v4.1	2.33172	1.22139	0.00143072	0.0190566	yes	up
Potri.014G075901.v4.1	2.15113	1.10509	0.0014439	0.0192114	yes	up
Potri.001G092400.v4.1	2.66865	1.41611	0.00145741	0.0193394	yes	up
Potri.003G081200.v4.1	2.17973	1.12415	0.00146056	0.0193708	yes	up
Potri.007G108401.v4.1	0.449849	-1.15249	0.00147282	0.0194762	yes	down
Potri.019G098500.v4.1	2.2398	1.16337	0.00147128	0.0194762	yes	up
Potri.018G004500.v4.1	2.55349	1.35247	0.00148617	0.0195952	yes	up
Potri.003G207900.v4.1	0.492154	-1.02282	0.00156139	0.020424	yes	down
Potri.019G069200.v4.1	2.10598	1.07449	0.00158972	0.0206855	yes	up
Potri.016G014350.v4.1	0.293427	-1.76893	0.00161868	0.0209963	yes	down
Potri.012G097901.v4.1	0.469988	-1.08931	0.00162077	0.0210044	yes	down
Potri.002G187700.v4.1	2.00072	1.00052	0.0016313	0.0211048	yes	up
Potri.008G132850.v4.1	2.50504	1.32484	0.00164226	0.0211869	yes	up
Potri.009G091600.v4.1	2.15475	1.10752	0.00164528	0.0211972	yes	up
Potri.010G007987.v4.1	0.236336	-2.08109	0.00165447	0.0212934	yes	down
Potri.019G001500.v4.1	2.00477	1.00344	0.00166721	0.0213907	yes	up
Potri.013G059600.v4.1	2.00018	1.00013	0.00166806	0.0213907	yes	up
Potri.018G132200.v4.1	0.496375	-1.0105	0.00166684	0.0213907	yes	down
Potri.019G058200.v4.1	2.6057	1.38167	0.00167686	0.0214526	yes	up
Potri.007G113700.v4.1	0.338208	-1.56402	0.00167564	0.0214526	yes	down
Potri.011G057601.v4.1	0.449215	-1.15452	0.00170805	0.0217572	yes	down
Potri.001G302400.v4.1	2.9912	1.58072	0.00170802	0.0217572	yes	up
Potri.001G470100.v4.1	2.69175	1.42854	0.00172014	0.0218775	yes	up
Potri.018G098000.v4.1	8.02526	3.00455	0.00172186	0.0218882	yes	up
Potri.001G466300.v4.1	0.156606	-2.67479	0.00175159	0.0221978	yes	down
Potri.005G073800.v4.1	0.310708	-1.68637	0.00175672	0.0222402	yes	down
Potri.004G126000.v4.1	0.266885	-1.90571	0.00176044	0.0222759	yes	down
Potri.018G097900.v4.1	2.40344	1.2651	0.0017636	0.0223044	yes	up
Potri.017G155200.v4.1	0.499241	-1.00219	0.0017733	0.0223815	yes	down
Potri.001G222904.v4.1	6.03023	2.59221	0.00179216	0.022585	yes	up
Potri.016G006900.v4.1	0.393229	-1.34656	0.00179393	0.0225959	yes	down
Potri.010G004300.v4.1	0.193684	-2.36823	0.00182001	0.0228431	yes	down
Potri.001G391300.v4.1	12.2998	3.62056	0.00183674	0.0230066	yes	up
Potri.015G002400.v4.1	0.170759	-2.54997	0.00185792	0.0232367	yes	down
Potri.007G016400.v4.1	0.395347	-1.33881	0.00187239	0.0233704	yes	down
Potri.010G057100.v4.1	0.431229	-1.21348	0.00188439	0.0234848	yes	down
Potri.013G057832.v4.1	2.17403	1.12037	0.0018843	0.0234848	yes	up
Potri.013G103500.v4.1	0.229801	-2.12154	0.00191117	0.0237485	yes	down
Potri.016G005300.v4.1	6.39051	2.67593	0.00191129	0.0237485	yes	up
Potri.004G181900.v4.1	2.78667	1.47854	0.00191804	0.0237733	yes	up
Potri.016G031500.v4.1	0.425818	-1.23169	0.00191904	0.0237733	yes	down
Potri.014G136466.v4.1	3.16424	1.66186	0.00192314	0.0238122	yes	up
Potri.004G103100.v4.1	0.147356	-2.76262	0.00194005	0.0239736	yes	down
Potri.002G005500.v4.1	2.15757	1.10941	0.00194747	0.0240415	yes	up
Potri.008G038900.v4.1	3.51368	1.81298	0.00195777	0.0241446	yes	up
Potri.008G127200.v4.1	3.7627	1.91177	0.0019664	0.0242028	yes	up
Potri.018G089150.v4.1	0.446277	-1.16399	0.00198008	0.0243092	yes	down
Potri.002G223200.v4.1	2.31732	1.21246	0.00198092	0.0243092	yes	up
Potri.008G159000.v4.1	2.15527	1.10787	0.00198317	0.0243247	yes	up
Potri.004G102800.v4.1	0.403656	-1.3088	0.00206459	0.0252236	yes	down
Potri.002G063700.v4.1	0.214245	-2.22266	0.00212731	0.0257993	yes	down
Potri.T012900.v4.1	0.477012	-1.0679	0.00214507	0.0259512	yes	down
Potri.019G103500.v4.1	2.04404	1.03142	0.00214798	0.025961	yes	up
Potri.005G211800.v4.1	0.0389634	-4.68174	0.00217073	0.0261977	yes	down
Potri.006G042200.v4.1	9.91305	3.30933	0.00217697	0.0262258	yes	up
Potri.012G135100.v4.1	0.300363	-1.73522	0.00221994	0.0265717	yes	down
Potri.010G096100.v4.1	0.156408	-2.67662	0.00223653	0.0267188	yes	down
Potri.013G074300.v4.1	0.365545	-1.45188	0.00223874	0.0267323	yes	down
Potri.017G047400.v4.1	0.344546	-1.53723	0.00225693	0.0268977	yes	down
Potri.011G007800.v4.1	2.32798	1.21908	0.00226186	0.0269435	yes	up
Potri.006G189600.v4.1	2.80159	1.48625	0.00227508	0.027049	yes	up
Potri.015G027600.v4.1	2.10833	1.0761	0.00230494	0.0272863	yes	up
Potri.001G027700.v4.1	0.244639	-2.03127	0.0023345	0.0275378	yes	down
Potri.018G043900.v4.1	0.306002	-1.70839	0.00233618	0.0275378	yes	down
Potri.005G001600.v4.1	0.426004	-1.23106	0.00239177	0.0280996	yes	down
Potri.008G017100.v4.1	2.21289	1.14593	0.00241723	0.0283584	yes	up
Potri.006G168400.v4.1	0.440795	-1.18182	0.00241983	0.0283755	yes	down
Potri.014G078700.v4.1	3.06558	1.61616	0.00242476	0.0283989	yes	up
Potri.010G012000.v4.1	0.191664	-2.38335	0.00244087	0.0285547	yes	down
Potri.006G024200.v4.1	4.11785	2.04189	0.00245083	0.0286173	yes	up
Potri.011G123600.v4.1	4.09287	2.03311	0.00250174	0.0290668	yes	up
Potri.001G169000.v4.1	3.84976	1.94477	0.00250751	0.0291146	yes	up
Potri.010G124700.v4.1	3.27218	1.71025	0.00252895	0.0292812	yes	up
Potri.006G245200.v4.1	0.349879	-1.51507	0.0025263	0.0292812	yes	down
Potri.005G230900.v4.1	0.277608	-1.84888	0.00260519	0.0299237	yes	down
Potri.002G094500.v4.1	0.400372	-1.32059	0.00260514	0.0299237	yes	down
Potri.010G127000.v4.1	2.3602	1.23891	0.00261829	0.0300352	yes	up
Potri.006G232500.v4.1	0.273159	-1.87219	0.002626	0.0301052	yes	down
Potri.002G147701.v4.1	2.65449	1.40844	0.00262909	0.0301053	yes	up
Potri.016G102600.v4.1	0.367489	-1.44423	0.00265084	0.0302686	yes	down
Potri.009G140800.v4.1	2.05386	1.03834	0.00265731	0.0303146	yes	up
Potri.019G014360.v4.1	2.03474	1.02485	0.00265975	0.0303214	yes	up
Potri.010G085400.v4.1	0.0623974	-4.00237	0.00266949	0.0304116	yes	down
Potri.010G114000.v4.1	0.452275	-1.14473	0.00271749	0.0308451	yes	down
Potri.008G043900.v4.1	3.70879	1.89095	0.0027189	0.030847	yes	up
Potri.008G155100.v4.1	0.380908	-1.39249	0.00273405	0.0309621	yes	down
Potri.014G034300.v4.1	3.27912	1.71331	0.00273555	0.030965	yes	up
Potri.008G122100.v4.1	2.06837	1.04849	0.00279963	0.0314706	yes	up
Potri.012G011000.v4.1	2.27302	1.18461	0.00280818	0.0315401	yes	up
Potri.019G085800.v4.1	0.374536	-1.41682	0.00281547	0.0315813	yes	down
Potri.002G060400.v4.1	6.6079	2.72419	0.00283383	0.03173	yes	up
Potri.001G154100.v4.1	2.71592	1.44144	0.00283852	0.0317681	yes	up
Potri.001G048900.v4.1	0.356442	-1.48826	0.00285235	0.0319085	yes	down
Potri.007G015100.v4.1	25.8907	4.69436	0.00286038	0.0319695	yes	up
Potri.014G032300.v4.1	0.399906	-1.32227	0.00287108	0.0320388	yes	down
Potri.003G184200.v4.1	2.21325	1.14617	0.00292004	0.0324753	yes	up
Potri.012G134000.v4.1	19.9752	4.32014	0.00294742	0.0327212	yes	up
Potri.014G104300.v4.1	4.87652	2.28585	0.0029656	0.0328787	yes	up
Potri.004G084600.v4.1	0.425732	-1.23198	0.0029696	0.0329084	yes	down
Potri.008G166700.v4.1	3.48368	1.80061	0.00299259	0.033104	yes	up
Potri.007G128900.v4.1	2.34293	1.22831	0.0030272	0.0333882	yes	up
Potri.004G093800.v4.1	0.31174	-1.68159	0.00305228	0.0335399	yes	down
Potri.001G450600.v4.1	0.362498	-1.46395	0.00305783	0.033586	yes	down
Potri.016G121500.v4.1	0.489823	-1.02967	0.00308982	0.0338176	yes	down
Potri.008G176900.v4.1	0.404183	-1.30692	0.00311688	0.0340987	yes	down
Potri.004G158700.v4.1	0.479314	-1.06096	0.00313713	0.0342598	yes	down
Potri.009G013800.v4.1	0.406611	-1.29828	0.00319366	0.0346938	yes	down
Potri.005G051001.v4.1	0.417829	-1.25901	0.00319576	0.0347014	yes	down
Potri.006G243400.v4.1	0.496435	-1.01032	0.00320303	0.0347499	yes	down
Potri.010G183766.v4.1	0.417631	-1.2597	0.00322309	0.0348608	yes	down
Potri.001G235800.v4.1	5.35614	2.42119	0.00322927	0.0349124	yes	up
Potri.001G225812.v4.1	0.0658842	-3.92392	0.00332076	0.0357609	yes	down
Potri.002G129600.v4.1	2.70017	1.43305	0.0033233	0.0357609	yes	up
Potri.006G072200.v4.1	2.03067	1.02196	0.00334224	0.0359302	yes	up
Potri.003G182000.v4.1	2.30167	1.20268	0.00334827	0.0359638	yes	up
Potri.004G208500.v4.1	2.46555	1.30191	0.00339108	0.0363763	yes	up
Potri.006G105400.v4.1	2.04385	1.03129	0.00339793	0.036421	yes	up
Potri.018G042200.v4.1	2.23023	1.15719	0.00341815	0.036569	yes	up
Potri.002G096100.v4.1	0.342939	-1.54398	0.00345174	0.0368835	yes	down
Potri.008G225001.v4.1	0.430148	-1.21709	0.00347588	0.0370775	yes	down
Potri.019G023008.v4.1	0.140358	-2.83282	0.00350213	0.0373095	yes	down
Potri.010G213400.v4.1	0.289091	-1.7904	0.00353121	0.0375547	yes	down
Potri.014G170900.v4.1	0.379586	-1.3975	0.0035476	0.0376967	yes	down
Potri.009G154500.v4.1	2.53838	1.34391	0.00355057	0.037712	yes	up
Potri.019G008100.v4.1	0.192984	-2.37344	0.00365474	0.03862	yes	down
Potri.006G005600.v4.1	0.24329	-2.03925	0.0036706	0.0387546	yes	down
Potri.012G024900.v4.1	0.163131	-2.6159	0.00380888	0.0399087	yes	down
Potri.001G052300.v4.1	0.477862	-1.06534	0.00385245	0.0402633	yes	down
Potri.010G000600.v4.1	0.452924	-1.14266	0.00388153	0.0404785	yes	down
Potri.004G103200.v4.1	0.226265	-2.14391	0.00389555	0.0405599	yes	down
Potri.003G111900.v4.1	0.376044	-1.41103	0.00393034	0.0408364	yes	down
Potri.011G131800.v4.1	0.418201	-1.25773	0.00395674	0.0409733	yes	down
Potri.017G063500.v4.1	2.02569	1.01842	0.0039502	0.0409733	yes	up
Potri.002G168700.v4.1	2.39592	1.26058	0.00396943	0.0410812	yes	up
Potri.006G131100.v4.1	2.1029	1.07238	0.00402734	0.0414861	yes	up
Potri.016G032000.v4.1	0.346974	-1.5271	0.004096	0.0420467	yes	down
Potri.019G008000.v4.1	0.300178	-1.73611	0.00412149	0.0422119	yes	down
Potri.018G152200.v4.1	0.338489	-1.56282	0.00414596	0.0423994	yes	down
Potri.014G149300.v4.1	3.22292	1.68837	0.00419804	0.0427931	yes	up
Potri.014G122400.v4.1	2.22659	1.15483	0.00422563	0.0430096	yes	up
Potri.006G208100.v4.1	2.20915	1.14349	0.00426524	0.0432647	yes	up
Potri.019G018100.v4.1	0.461451	-1.11575	0.00435619	0.0440479	yes	down
Potri.016G014100.v4.1	0.245109	-2.02851	0.0044842	0.0448982	yes	down
Potri.006G179700.v4.1	0.425818	-1.23169	0.0045139	0.0450869	yes	down
Potri.014G156400.v4.1	7.4564	2.89848	0.00451678	0.0450869	yes	up
Potri.018G038600.v4.1	0.49477	-1.01517	0.00461664	0.0457267	yes	down
Potri.008G178800.v4.1	0.228651	-2.12878	0.00468761	0.046244	yes	down
Potri.015G104400.v4.1	2.1057	1.0743	0.0047827	0.0469394	yes	up
Potri.001G291866.v4.1	0.358471	-1.48007	0.00477678	0.0469394	yes	down
Potri.006G019400.v4.1	0.307852	-1.69969	0.00480831	0.0471534	yes	down
Potri.016G122650.v4.1	0.255163	-1.97051	0.0048636	0.0475639	yes	down
Potri.016G136000.v4.1	0.46404	-1.10768	0.00494011	0.0480583	yes	down
Potri.006G279200.v4.1	4.53024	2.17959	0.00492796	0.0480583	yes	up
Potri.005G228700.v4.1	0.233287	-2.09982	0.00496277	0.0481728	yes	down
Potri.008G216501.v4.1	0.466648	-1.09959	0.00498265	0.0482798	yes	down
Potri.006G068900.v4.1	2.60361	1.38052	0.00499491	0.0483524	yes	up
Potri.001G067600.v4.1	3.42891	1.77775	0.00501646	0.0485042	yes	up
Potri.001G099400.v4.1	2.0764	1.05409	0.0050863	0.0490265	yes	up
Potri.015G107125.v4.1	0.303058	-1.72233	0.00509647	0.0490865	yes	down
Potri.014G001700.v4.1	0.327423	-1.61077	0.00513168	0.0493489	yes	down
Potri.007G053500.v4.1	2.33578	1.22391	0.00515803	0.0495255	yes	up
Potri.012G131900.v4.1	2.37435	1.24753	0.00521137	0.0499409	yes	up
