# Supplementary material for: PagERF16 of Populus Promotes Lateral Root Proliferation and Sensitizes to Salt Stress
Source: Front Plant Sci. 2021 Jun 4;12:669143. doi: 10.3389/fpls.2021.669143 (PMC8213033; doi:10.3389/fpls.2021.669143)
Supplement: Supplementary Table 4 — DEGs in OX vs. WT. [file Table_4.xls]

## Sheet: 表达差异详情表
Gene name	FC(T_leaf/W_leaf)	Log2FC(T_leaf/W_leaf)	Pvalue	Padjust	Significant	Regulate																							Domain description
Potri.006G138900	3102.75	11.5993	1.8247e-60	4.32728e-56	yes	up																							AP2 domain
Potri.015G087700	0.202	-2.30523	4.65669e-35	5.52167e-31	yes	down																							BTB/POZ domain;TAZ zinc finger
Potri.002G105600	3.53	1.81949	7.43606e-30	5.87821e-26	yes	up																							SRF-type transcription factor;K-box region
Potri.001G105900	0.162	-2.62372	7.83005e-29	4.64224e-25	yes	down																							AMP-binding enzyme;AMP-binding enzyme C-terminal domain
Potri.002G088600	0.109	-3.19186	6.47577e-25	3.07146e-21	yes	down																							Oxidoreductase molybdopterin binding domain;Mo-co oxidoreductase dimerisation domain;Oxidoreductase FAD-binding domain;Oxidoreductase NAD-binding domain;Cytochrome b5-like Heme/Steroid binding domain
Potri.004G163300	0.377	-1.40703	8.93982e-24	3.53347e-20	yes	down																							Pyridoxal-dependent decarboxylase, pyridoxal binding domain
Potri.003G138600	0.165	-2.59831	1.53054e-21	5.18526e-18	yes	down																							WRKY DNA -binding domain
Potri.012G038700	5.451	2.44642	1.52672e-20	4.52576e-17	yes	up																							Ion transport protein
Potri.008G174900	0.228	-2.13467	2.9398e-19	7.74638e-16	yes	down																							Glutathione S-transferase, N-terminal domain;Glutathione S-transferase, N-terminal domain;Glutathione S-transferase, N-terminal domain;Glutathione S-transferase, C-terminal domain;Glutathione S-transferase, C-terminal domain
Potri.002G104400	0.286	-1.804	1.47359e-16	3.49461e-13	yes	down																							Mitochondrial carrier protein
Potri.002G081800	2.783	1.47674	2.72148e-16	5.86726e-13	yes	up																							Aldehyde dehydrogenase family
Potri.006G263600	0.203	-2.29828	2.05051e-14	4.05233e-11	yes	down																							WRKY DNA -binding domain
Potri.019G055200	0.448	-1.15994	3.54665e-14	6.4699e-11	yes	down																							Calreticulin family
Potri.003G103900	0.287	-1.80274	4.66649e-14	7.9047e-11	yes	down																							Alternative oxidase
Potri.016G057000	0.027	-5.23585	1.12044e-13	1.7049e-10	yes	down																							Protein of unknown function
Potri.001G097300	0.269	-1.89505	1.15026e-13	1.7049e-10	yes	down																							Aluminium activated malate transporter;Fusaric acid resistance protein-like;Fusaric acid resistance protein family
Potri.014G096200	0.317	-1.65971	1.82117e-13	2.54053e-10	yes	down																							WRKY DNA -binding domain
Potri.012G110500	0.363	-1.4622	3.65839e-13	4.81993e-10	yes	down																							------
Potri.016G132700	0.288	-1.79772	4.19866e-13	5.24059e-10	yes	down																							Peroxidase
Potri.017G141400	0.366	-1.44881	8.49872e-13	1.00774e-09	yes	down																							Protein kinase domain;Protein tyrosine kinase;Salt stress response/antifungal
Potri.001G219300	0.41	-1.28689	2.81231e-12	3.1759e-09	yes	down																							Multicopper oxidase;Multicopper oxidase;Multicopper oxidase
Potri.002G020500	2.791	1.48075	3.85258e-12	4.1529e-09	yes	up																							Thaumatin family
Potri.008G175000	0.264	-1.92309	5.15787e-12	5.31821e-09	yes	down																							Glutathione S-transferase, N-terminal domain;Glutathione S-transferase, N-terminal domain;Glutathione S-transferase, N-terminal domain;Glutathione S-transferase, C-terminal domain;Glutathione S-transferase, C-terminal domain
Potri.004G140800	0.354	-1.49996	5.94434e-12	5.87375e-09	yes	down																							Nitrite and sulphite reductase 4Fe-4S domain;Nitrite/Sulfite reductase ferredoxin-like half domain
Potri.005G077200	0.353	-1.50044	1.16491e-11	1.06253e-08	yes	down																							Trehalose-phosphatase
Potri.004G235400	0.243	-2.03971	1.76064e-11	1.54643e-08	yes	down																							Cytochrome P450
Potri.001G278600	0.182	-2.45758	2.8206e-11	2.30657e-08	yes	down																							Protein kinase domain;Protein tyrosine kinase
Potri.003G038525	12.221	3.61125	4.07833e-11	3.22392e-08	yes	up																							------
Potri.001G158000	0.404	-1.30759	5.09582e-11	3.8983e-08	yes	down																							------
Potri.009G090700	0.458	-1.12678	5.34449e-11	3.96077e-08	yes	down																							Leucine rich repeat;Leucine Rich repeats;Leucine rich repeat N-terminal domain
Potri.005G057600	2.924	1.54801	5.6034e-11	4.02681e-08	yes	up																							WD domain, G-beta repeat;Anaphase-promoting complex subunit 4 WD40 domain;WD40 region of Ge1, enhancer of mRNA-decapping protein;WD40-like domain
Potri.018G032200	0.279	-1.84273	6.13861e-11	4.28168e-08	yes	down																							FAE1/Type III polyketide synthase-like protein;3-Oxoacyl-[acyl-carrier-protein;Chalcone and stilbene synthases, C-terminal domain
Potri.006G053400	0.426	-1.22995	1.06132e-10	6.99143e-08	yes	down																							Guanylate kinase;Kelch motif
Potri.006G235800	0.479	-1.06125	1.03406e-10	6.99143e-08	yes	down																							Protein kinase domain;Protein tyrosine kinase;Leucine rich repeat;Leucine Rich repeats;Leucine rich repeat N-terminal domain
Potri.001G146800	0.48	-1.05857	1.26361e-10	8.09906e-08	yes	down																							Domain of unknown function;Protein of unknown function, DUF594
Potri.004G041800	2.137	1.09573	1.44612e-10	8.79354e-08	yes	up																							Amidohydrolase family;Amidohydrolase family
Potri.005G068700	0.286	-1.80777	2.0877e-10	1.23774e-07	yes	down																							Enhanced disease susceptibility 1 protein EP domain;Lipase
Potri.001G225808	2.362	1.24011	2.37492e-10	1.37369e-07	yes	up																							Glycosyl hydrolase family 1
Potri.018G014600	0.233	-2.10125	2.97689e-10	1.68088e-07	yes	down																							Xylanase inhibitor N-terminal;Xylanase inhibitor C-terminal;Eukaryotic aspartyl protease
Potri.001G398200	6.856	2.77744	3.39247e-10	1.87099e-07	yes	up																							SBP domain
Potri.001G226100	2.45	1.29273	4.28223e-10	2.30802e-07	yes	up																							Glycosyl hydrolase family 1
Potri.019G104700	2.672	1.41804	1.53838e-09	7.93102e-07	yes	up																							Formiminotransferase domain, N-terminal subdomain
Potri.010G199100	0.411	-1.28342	1.86719e-09	9.42135e-07	yes	down																							Regulator of chromosome condensation;Regulator of chromosome condensation
Potri.008G131400	2.261	1.17673	2.31193e-09	1.12181e-06	yes	up																							Phosphoglucomutase/phosphomannomutase, alpha/beta/alpha domain I;Phosphoglucomutase/phosphomannomutase, alpha/beta/alpha domain II;Phosphoglucomutase/phosphomannomutase, alpha/beta/alpha domain III
Potri.017G141300	0.326	-1.61635	2.31788e-09	1.12181e-06	yes	down																							Protein kinase domain;Protein tyrosine kinase;Salt stress response/antifungal
Potri.010G132300	0.27	-1.89136	2.54672e-09	1.20791e-06	yes	down																							EXS family;SPX domain
Potri.001G092900	0.218	-2.19764	2.80404e-09	1.30388e-06	yes	down																							WRKY DNA -binding domain
Potri.015G018200	0.379	-1.39866	3.40064e-09	1.52163e-06	yes	down																							Protein kinase domain;Protein tyrosine kinase;Wall-associated receptor kinase galacturonan-binding;Fungal protein kinase
Potri.001G226900	0.219	-2.19314	4.11033e-09	1.7723e-06	yes	down																							Tetrapyrrole
Potri.003G087400	0.297	-1.75258	4.23125e-09	1.79186e-06	yes	down																							Protein of unknown function
Potri.012G069800	0.272	-1.87867	5.29814e-09	2.1663e-06	yes	down																							ABC transporter;ABC-2 family transporter protein;AAA domain, putative AbiEii toxin, Type IV TA system;AAA domain
Potri.T125004	0.3	-1.73696	7.30159e-09	2.93487e-06	yes	down																							Leucine rich repeat;Leucine Rich repeats;Leucine Rich Repeat;Leucine rich repeat N-terminal domain
Potri.004G068000	0.34	-1.55755	9.00401e-09	3.50049e-06	yes	down																							GRAM domain
Potri.001G059900	0.45	-1.15287	1.18917e-08	4.40642e-06	yes	down																							Glucose-6-phosphate dehydrogenase, C-terminal domain;Glucose-6-phosphate dehydrogenase, NAD binding domain
Potri.018G066900	0.049	-4.33991	1.25578e-08	4.58166e-06	yes	down																							Zn-finger in Ran binding protein and others
Potri.014G126100	0.361	-1.4702	1.38354e-08	4.97131e-06	yes	down																							AP2 domain
Potri.005G251600	2.486	1.31367	1.50072e-08	5.31186e-06	yes	up																							Catalase;Catalase-related immune-responsive
Potri.008G045532	0.468	-1.09495	1.74548e-08	6.08736e-06	yes	down																							------
Potri.008G010600	0.457	-1.13103	1.82519e-08	6.27309e-06	yes	down																							Major Facilitator Superfamily;Sugar
Potri.006G144500	3.258	1.70389	2.03743e-08	6.90253e-06	yes	up																							Glycosyl hydrolases family 35;Beta-sandwich domain in beta galactosidase;Galactose binding lectin domain;Beta-galactosidase
Potri.012G048700	0.455	-1.13618	2.5415e-08	8.48897e-06	yes	down																							UDP-glucoronosyl and UDP-glucosyl transferase
Potri.019G064800	0.302	-1.72565	2.76957e-08	9.12226e-06	yes	down																							Xylanase inhibitor C-terminal;Xylanase inhibitor N-terminal
Potri.014G127700	0.359	-1.47926	2.86657e-08	9.31244e-06	yes	down																							Late embryogenesis abundant protein
Potri.014G101700	0.34	-1.55531	2.95153e-08	9.45887e-06	yes	down																							EF-hand domain pair;EF hand
Potri.018G011650	3.142	1.65161	3.50871e-08	1.10946e-05	yes	up																							Ligand-gated ion channel;Bacterial extracellular solute-binding proteins, family 3;Ligated ion channel L-glutamate- and glycine-binding site
Potri.004G209300	0.123	-3.02426	3.78229e-08	1.16011e-05	yes	down																							Legume lectin domain;Protein tyrosine kinase;Protein kinase domain;Haspin like kinase domain
Potri.003G141900	0.457	-1.12866	3.8651e-08	1.16026e-05	yes	down																							Development and cell death domain
Potri.013G145600	2.227	1.15533	4.40024e-08	1.3044e-05	yes	up																							Formiminotransferase domain, N-terminal subdomain
Potri.017G130300	0.347	-1.52804	5.13319e-08	1.49724e-05	yes	down																							Myb-like DNA-binding domain;Myb-like DNA-binding domain
Potri.019G078300	0.243	-2.0412	5.33825e-08	1.52526e-05	yes	down																							Protein tyrosine kinase;Protein kinase domain;Regulator of chromosome condensation;Proline-rich membrane anchor 1;ABC1 family
Potri.005G076100	0.064	-3.97625	5.94889e-08	1.6795e-05	yes	down																							C2 domain
Potri.010G220500	0.426	-1.23153	6.59153e-08	1.79676e-05	yes	down																							Mlo family
Potri.002G098600	0.349	-1.51744	7.42093e-08	1.99986e-05	yes	down																							Phosphate-induced protein 1 conserved region
Potri.012G069700	0.265	-1.91395	8.18506e-08	2.181e-05	yes	down																							ABC transporter;ABC-2 family transporter protein;AAA domain, putative AbiEii toxin, Type IV TA system
Potri.006G058600	0.276	-1.85943	9.06617e-08	2.36268e-05	yes	down																							Leucine Rich repeats;Leucine rich repeat;Leucine rich repeat N-terminal domain
Potri.015G018101	0.292	-1.77483	9.29823e-08	2.39682e-05	yes	down																							Protein tyrosine kinase;Protein kinase domain
Potri.019G112000	0.459	-1.12297	9.81739e-08	2.50343e-05	yes	down																							------
Potri.010G203000	0.433	-1.20834	1.07099e-07	2.64567e-05	yes	down																							C2 domain
Potri.015G019800	0.312	-1.67953	1.26836e-07	3.10095e-05	yes	down																							Alternative oxidase
Potri.001G388900	2.045	1.0318	1.4525e-07	3.5149e-05	yes	up																							Protein of unknown function;Common central domain of tyrosinase;Polyphenol oxidase middle domain
Potri.018G023800	3.676	1.87832	1.53576e-07	3.67885e-05	yes	up																							WD domain, G-beta repeat;LisH;Domain of unknown function
Potri.011G131100	0.397	-1.33372	2.23059e-07	5.08638e-05	yes	down																							GRAS domain family
Potri.009G112061	0.346	-1.52979	2.21042e-07	5.08638e-05	yes	down																							Leucine rich repeat;Leucine Rich repeats;Leucine Rich Repeat;Leucine rich repeat N-terminal domain
Potri.016G125000	0.241	-2.05199	2.38967e-07	5.29636e-05	yes	down																							Peroxidase
Potri.006G007200	0.403	-1.30977	2.38726e-07	5.29636e-05	yes	down																							UDP-glucoronosyl and UDP-glucosyl transferase
Potri.008G069400	0.356	-1.48888	2.35471e-07	5.29636e-05	yes	down																							Ankyrin repeat;Ankyrin repeats;Ankyrin repeats;Ankyrin repeat;Zinc finger C-x8-C-x5-C-x3-H type;Zinc finger domain;CCCH-type zinc finger
Potri.008G101500	2.848	1.50977	2.44597e-07	5.37094e-05	yes	up																							Alkaline and neutral invertase;Amylo-alpha-1,6-glucosidase
Potri.005G243400	0.418	-1.25826	2.47581e-07	5.3866e-05	yes	down																							bZIP transcription factor;Basic region leucine zipper
Potri.003G002500	0.453	-1.14269	2.7157e-07	5.85479e-05	yes	down																							Mlo family
Potri.011G107500	0.338	-1.56684	3.11183e-07	6.36181e-05	yes	down																							------
Potri.009G024000	0.474	-1.07696	3.46287e-07	6.9595e-05	yes	down																							Kelch motif
Potri.010G187900	0.361	-1.46913	3.67014e-07	7.31406e-05	yes	down																							Ankyrin repeat;Ankyrin repeats;Ankyrin repeats;Ankyrin repeat;Zinc finger C-x8-C-x5-C-x3-H type
Potri.006G204300	0.169	-2.56831	4.24449e-07	8.31884e-05	yes	down																							Late embryogenesis abundant protein
Potri.004G007500	0.285	-1.81044	4.42764e-07	8.60667e-05	yes	down																							WRKY DNA -binding domain
Potri.005G163600	0.195	-2.35664	4.944e-07	9.53227e-05	yes	down																							Phosphate-induced protein 1 conserved region
Potri.001G131600	0.375	-1.41562	5.0337e-07	9.62695e-05	yes	down																							------
Potri.014G106800	0.357	-1.48725	5.37063e-07	0.000101892	yes	down																							Myb-like DNA-binding domain
Potri.010G189600	0.413	-1.27414	5.77215e-07	0.000107785	yes	down																							Cholesterol-capturing domain
Potri.007G099400	0.296	-1.75435	6.48824e-07	0.00012021	yes	down																							No apical meristem
Potri.012G077000	0.473	-1.07901	6.59791e-07	0.000120469	yes	down																							Calmodulin binding protein-like
Potri.008G132850	0.098	-3.34696	1.01069e-06	0.000173685	yes	down																							PLAC8 family
Potri.019G103500	3.326	1.7337	1.02234e-06	0.000174423	yes	up																							GH3 auxin-responsive promoter
Potri.006G149900	0.317	-1.65864	1.05786e-06	0.000179194	yes	down																							Zn-finger in Ran binding protein and others
Potri.001G058500	2.545	1.34754	1.10177e-06	0.000185309	yes	up																							------
Potri.004G219450	0.339	-1.56244	1.35872e-06	0.000225328	yes	down																							B3 DNA binding domain
Potri.018G094900	0.24	-2.06063	1.39521e-06	0.000229773	yes	down																							Glycosyl hydrolases family 16;Xyloglucan endo-transglycosylase
Potri.001G098300	0.448	-1.15757	1.41804e-06	0.000231923	yes	down																							Ferric reductase NAD binding domain;Respiratory burst NADPH oxidase;FAD-binding domain;Ferric reductase like transmembrane component;EF-hand domain pair;EF hand;EF-hand domain;EF hand
Potri.004G044300	2.674	1.41897	1.60968e-06	0.000261464	yes	up																							PDDEXK-like family of unknown function
Potri.016G029600	0.384	-1.38017	1.66372e-06	0.000266589	yes	down																							VQ motif
Potri.017G147200	0.306	-1.70847	1.65452e-06	0.000266589	yes	down																							Heavy-metal-associated domain
Potri.015G042000	0.377	-1.40816	1.77656e-06	0.000282759	yes	down																							Glutathione S-transferase, N-terminal domain;Glutathione S-transferase, N-terminal domain;Glutathione S-transferase, N-terminal domain;Glutathione S-transferase, C-terminal domain;Glutathione S-transferase N-terminal domain;Glutathione S-transferase, C-terminal domain
Potri.001G335300	0.488	-1.0365	2.04273e-06	0.000322955	yes	down																							Transmembrane amino acid transporter protein;Tryptophan/tyrosine permease family
Potri.014G110800	0.24	-2.05861	2.05915e-06	0.000323396	yes	down																							Haloacid dehalogenase-like hydrolase;haloacid dehalogenase-like hydrolase;HAD-hyrolase-like
Potri.003G160400	0.265	-1.91509	2.13738e-06	0.000333473	yes	down																							C2 domain
Potri.004G078800	0.466	-1.10088	2.30875e-06	0.000350974	yes	down																							GRAS domain family
Potri.017G130700	2.166	1.11487	2.34891e-06	0.000354805	yes	up																							Hsp20/alpha crystallin family;HSP20-like domain found in ArsA
Potri.009G141600	0.28	-1.83603	2.45797e-06	0.000368928	yes	down																							No apical meristem
Potri.017G126200	0.405	-1.30488	2.693e-06	0.000399154	yes	down																							EF hand;EF-hand domain pair;EF-hand domain pair;EF-hand domain;EF hand;EF-hand domain
Potri.001G441180	0.466	-1.10206	3.22405e-06	0.00046621	yes	down																							D-mannose binding lectin;Protein tyrosine kinase;Protein kinase domain;PAN-like domain
Potri.010G179900	0.197	-2.34537	3.3363e-06	0.000479517	yes	down																							------
Potri.002G222700	0.353	-1.50303	3.83678e-06	0.000544846	yes	down																							Protein of unknown function;Eukaryotic cytochrome b561
Potri.003G134100	0.363	-1.46072	4.41229e-06	0.000619156	yes	down																							Aluminium activated malate transporter;Fusaric acid resistance protein family;Fusaric acid resistance protein-like
Potri.009G068900	0.051	-4.30266	4.46571e-06	0.000619466	yes	down																							Chaperonin 10 Kd subunit
Potri.009G079500	0.464	-1.10921	4.71405e-06	0.000646206	yes	down																							OPT oligopeptide transporter protein
Potri.013G087000	0.451	-1.15	5.16494e-06	0.000703946	yes	down																							Membrane transport protein
Potri.015G116900	0.469	-1.09328	5.48763e-06	0.000739426	yes	down																							NPR1/NIM1 like defence protein C terminal
Potri.016G124700	2.566	1.35972	5.5755e-06	0.000742826	yes	up																							Ferritin-like domain
Potri.001G127600	0.364	-1.45739	5.82623e-06	0.000768711	yes	down																							Transferase family
Potri.013G145900	2.258	1.17507	5.83462e-06	0.000768711	yes	up																							------
Potri.010G079300	0.407	-1.29631	6.05735e-06	0.000790051	yes	down																							FAE1/Type III polyketide synthase-like protein;3-Oxoacyl-[acyl-carrier-protein;Chalcone and stilbene synthases, C-terminal domain
Potri.019G065000	0.366	-1.45115	6.46561e-06	0.000833326	yes	down																							Xylanase inhibitor C-terminal;Xylanase inhibitor N-terminal
Potri.005G223600	0.465	-1.1043	6.80871e-06	0.000872803	yes	down																							Sugar;Major Facilitator Superfamily
Potri.004G181200	0.213	-2.23141	7.34747e-06	0.000926836	yes	down																							Transmembrane amino acid transporter protein
Potri.018G096084	0.478	-1.06549	7.31901e-06	0.000926836	yes	down																							CCT motif;B-box zinc finger
Potri.014G118400	0.474	-1.07742	7.49862e-06	0.000940293	yes	down																							Raffinose synthase or seed imbibition protein Sip1
Potri.005G259600	0.419	-1.25648	7.64016e-06	0.000943679	yes	down																							Protein kinase domain;Protein tyrosine kinase;LysM domain;Haspin like kinase domain
Potri.018G095200	0.105	-3.24925	8.28375e-06	0.00101262	yes	down																							Glycosyl hydrolases family 16;Xyloglucan endo-transglycosylase
Potri.015G125000	0.239	-2.06222	8.68379e-06	0.00105608	yes	down																							Domain of unknown function;Ankyrin repeats;Ankyrin repeats;Ankyrin repeats
Potri.018G139300	0.438	-1.19012	9.00466e-06	0.00107793	yes	down																							WRKY DNA -binding domain;Plant zinc cluster domain
Potri.004G065400	0.494	-1.01686	1.02038e-05	0.00118619	yes	down																							Leucine rich repeat;Protein kinase domain;Leucine Rich repeats;Protein tyrosine kinase;Leucine rich repeat N-terminal domain
Potri.001G299000	0.49	-1.02927	1.0877e-05	0.00125218	yes	down																							Glycosyl hydrolase family 65, N-terminal domain
Potri.009G041100	2.007	1.00482	1.14868e-05	0.00130339	yes	up																							------
Potri.015G086800	0.497	-1.00916	1.16328e-05	0.00131368	yes	down																							Protein kinase domain;Protein tyrosine kinase;Leucine Rich repeats;Leucine rich repeat;Phosphotransferase enzyme family
Potri.005G107700	0.353	-1.50117	1.1939e-05	0.00134187	yes	down																							SelR domain
Potri.005G163000	0.115	-3.12521	1.50607e-05	0.00166899	yes	down																							Phosphate-induced protein 1 conserved region
Potri.002G098800	0.078	-3.68087	1.49982e-05	0.00166899	yes	down																							Phosphate-induced protein 1 conserved region
Potri.016G131300	0.338	-1.56546	1.50007e-05	0.00166899	yes	down																							LURP-one-related
Potri.001G278500	0.459	-1.12237	1.56283e-05	0.00172384	yes	down																							Protein phosphatase 2C
Potri.003G195300	0.379	-1.39808	1.64609e-05	0.00177794	yes	down																							Myb/SANT-like DNA-binding domain
Potri.004G002600	0.443	-1.17409	1.64937e-05	0.00177794	yes	down																							Alternative oxidase
Potri.017G015600	0.448	-1.15716	1.76074e-05	0.00188484	yes	down																							NB-ARC domain;Rx N-terminal domain;Leucine rich repeat;AAA ATPase domain
Potri.007G143700	0.2	-2.32019	2.00738e-05	0.00211578	yes	down																							Zinc-binding dehydrogenase;N-terminal domain of oxidoreductase;Zinc-binding dehydrogenase
Potri.016G124900	2.668	1.41556	2.19182e-05	0.00229995	yes	up																							Ferritin-like domain
Potri.005G172400	0.171	-2.54917	2.20406e-05	0.00230261	yes	down																							Oxidoreductase molybdopterin binding domain;Mo-co oxidoreductase dimerisation domain;Oxidoreductase FAD-binding domain;Oxidoreductase NAD-binding domain;Cytochrome b5-like Heme/Steroid binding domain;Ferric reductase NAD binding domain
Potri.018G027200	0.418	-1.25878	2.29724e-05	0.00237225	yes	down																							N-terminal C2 in EEIG1 and EHBP1 proteins
Potri.009G159700	0.368	-1.44045	2.35837e-05	0.00241072	yes	down																							Multicopper oxidase;Multicopper oxidase;Multicopper oxidase
Potri.018G024200	0.347	-1.52588	2.53649e-05	0.00257064	yes	down																							Glycosyl hydrolase family 79, N-terminal domain
Potri.013G153400	0.446	-1.16392	2.80983e-05	0.00283554	yes	down																							WRKY DNA -binding domain
Potri.019G107800	0.409	-1.28909	2.83148e-05	0.00284528	yes	down																							Ankyrin repeats;Ankyrin repeats;Ankyrin repeat;Ankyrin repeat;Domain of unknown function;Ankyrin repeats
Potri.004G070000	0.436	-1.19881	2.8549e-05	0.00285671	yes	down																							UDP-glucoronosyl and UDP-glucosyl transferase
Potri.019G065200	0.313	-1.67764	2.89631e-05	0.00288596	yes	down																							Xylanase inhibitor C-terminal;Xylanase inhibitor N-terminal
Potri.015G037000	2.617	1.38808	3.42419e-05	0.00334175	yes	up																							Fructose-bisphosphate aldolase class-II;Sugar-binding N-terminal domain;NAD binding domain of 6-phosphogluconate dehydrogenase;NAD-binding of NADP-dependent 3-hydroxyisobutyrate dehydrogenase;Nucleotide-binding C-terminal domain;NADP oxidoreductase coenzyme F420-dependent
Potri.010G132000	0.487	-1.03684	3.50434e-05	0.00340596	yes	down																							------
Potri.008G007800	0.384	-1.38087	3.66459e-05	0.00352635	yes	down																							------
Potri.017G137400	0.482	-1.0523	3.89064e-05	0.00372043	yes	down																							HEAT repeat;HEAT repeats;Importin repeat;non-SMC mitotic condensation complex subunit 1
Potri.005G201200	0.061	-4.02677	4.13902e-05	0.00394204	yes	down																							Glycosyl hydrolases family 16;Xyloglucan endo-transglycosylase
Potri.007G026800	6.829	2.77167	4.89971e-05	0.00457467	yes	up																							Sulfite exporter TauE/SafE
Potri.016G131500	0.347	-1.52816	5.0023e-05	0.00463397	yes	down																							LURP-one-related
Potri.007G039000	0.478	-1.06565	5.15513e-05	0.00475696	yes	down																							Arabidopsis broad-spectrum mildew resistance protein RPW8;NB-ARC domain;ATPase family associated with various cellular activities;AAA domain;AAA ATPase domain
Potri.007G027900	0.478	-1.06515	5.66556e-05	0.00514784	yes	down																							Sugar;Major Facilitator Superfamily
Potri.005G109200	0.457	-1.12894	5.65568e-05	0.00514784	yes	down																							Major intrinsic protein
Potri.005G069500	0.267	-1.90398	5.84208e-05	0.00524791	yes	down																							No apical meristem
Potri.004G043500	0.434	-1.20506	5.9164e-05	0.00525496	yes	down																							Ubiquitin-conjugating enzyme
Potri.011G129100	0.288	-1.79543	6.10766e-05	0.0053845	yes	down																							EF-hand domain pair
Potri.004G206600	0.464	-1.10718	6.17195e-05	0.0054157	yes	down																							Phosphate-induced protein 1 conserved region
Potri.008G036300	2.649	1.40546	6.18872e-05	0.0054157	yes	up																							Transmembrane amino acid transporter protein
Potri.008G204100	0.427	-1.22629	6.75416e-05	0.00586722	yes	down																							------
Potri.001G178300	0.485	-1.04415	6.81145e-05	0.00589389	yes	down																							Kelch motif;Kelch motif
Potri.013G005700	0.12	-3.06114	6.8743e-05	0.00590666	yes	down																							Glycosyl hydrolases family 16;Xyloglucan endo-transglycosylase
Potri.004G130200	0.137	-2.86588	7.71262e-05	0.00657931	yes	down																							Domain of unknown function;Fascin domain
Potri.017G089000	0.462	-1.1142	8.1619e-05	0.00683956	yes	down																							UDP-glucoronosyl and UDP-glucosyl transferase
Potri.005G052900	2.337	1.22478	9.06552e-05	0.00738793	yes	up																							------
Potri.016G017232	0.413	-1.27562	9.58921e-05	0.00776137	yes	down																							UDP-glucoronosyl and UDP-glucosyl transferase
Potri.007G015100	27.772	4.79555	0.00011447	0.00901883	yes	up																							Glyoxalase/Bleomycin resistance protein/Dioxygenase superfamily;Glyoxalase-like domain
Potri.017G009600	0.475	-1.07494	0.000116697	0.00913355	yes	down																							Protein kinase domain;Protein tyrosine kinase;Wall-associated receptor kinase galacturonan-binding
Potri.002G201600	0.48	-1.05905	0.000117865	0.00915589	yes	down																							AP2 domain
Potri.003G182200	0.453	-1.14133	0.00011797	0.00915589	yes	down																							WRKY DNA -binding domain
Potri.009G141800	17.626	4.13965	0.00012202	0.00939515	yes	up																							Chitinase class I;Chitin recognition protein
Potri.008G004700	2.277	1.18689	0.000124246	0.0095356	yes	up																							Ion channel;Ion transport protein
Potri.001G365500	0.474	-1.0785	0.000128998	0.00983662	yes	down																							Serine acetyltransferase, N-terminal;Bacterial transferase hexapeptide;Hexapeptide repeat of succinyl-transferase
Potri.010G096100	0.118	-3.07725	0.000133962	0.0101499	yes	down																							EamA-like transporter family
Potri.005G128100	0.364	-1.45842	0.000136517	0.0102778	yes	down																							EF-hand domain pair;EF hand;EF-hand domain pair;EF-hand domain;EF hand;EF-hand domain
Potri.011G043300	0.473	-1.07931	0.000138899	0.0104241	yes	down																							Calmodulin binding protein-like
Potri.018G095100	0.032	-4.97155	0.000146811	0.0109142	yes	down																							Glycosyl hydrolases family 16;Xyloglucan endo-transglycosylase
Potri.001G268500	0.369	-1.43891	0.000156244	0.011401	yes	down																							------
Potri.006G043900	0.452	-1.14677	0.000158836	0.0115192	yes	down																							Plant calmodulin-binding domain
Potri.007G053400	0.499	-1.00365	0.000162752	0.0117315	yes	down																							Peroxidase
Potri.010G109400	0.434	-1.20394	0.000178383	0.0126658	yes	down																							Pectinesterase;Plant invertase/pectin methylesterase inhibitor
Potri.006G235500	0.422	-1.2457	0.000186123	0.0130776	yes	down																							Leucine rich repeat;Leucine Rich repeats;Leucine rich repeat N-terminal domain;Leucine Rich Repeat;Protein kinase domain;Protein tyrosine kinase
Potri.005G163300	0.222	-2.16962	0.000189889	0.0132058	yes	down																							Phosphate-induced protein 1 conserved region
Potri.005G057000	0.479	-1.06248	0.000191543	0.0132058	yes	down																							Protein kinase domain;Protein tyrosine kinase;D-mannose binding lectin;S-locus glycoprotein domain;Phosphotransferase enzyme family;PAN-like domain
Potri.004G192500	0.415	-1.2701	0.000191558	0.0132058	yes	down																							Protein kinase domain;Protein tyrosine kinase;Wall-associated receptor kinase galacturonan-binding;Calcium-binding EGF domain;EGF domain
Potri.016G083500	0.463	-1.1102	0.00019244	0.0132282	yes	down																							Glutathione S-transferase, N-terminal domain;Glutathione S-transferase, N-terminal domain;Glutathione S-transferase, C-terminal domain;Glutathione S-transferase, C-terminal domain;Glutathione S-transferase, N-terminal domain;Glutathione S-transferase, C-terminal domain;Glutathione S-transferase, C-terminal domain
Potri.012G084400	2.052	1.03668	0.000196856	0.0134753	yes	up																							Copper amine oxidase, enzyme domain;Copper amine oxidase, N3 domain;Copper amine oxidase, N2 domain
Potri.006G105300	0.26	-1.94474	0.000201742	0.0135918	yes	down																							WRKY DNA -binding domain
Potri.016G128300	0.169	-2.56235	0.00020934	0.0138287	yes	down																							WRKY DNA -binding domain
Potri.009G058800	2.692	1.42856	0.000209197	0.0138287	yes	up																							Protein of unknown function
Potri.006G023101	0.395	-1.34158	0.000212229	0.0139806	yes	down																							UDP-glucoronosyl and UDP-glucosyl transferase
Potri.018G145530	0.471	-1.08546	0.000214923	0.0141188	yes	down																							NB-ARC domain;Leucine rich repeat;AAA domain;ATPase domain predominantly from Archaea;BED zinc finger;AAA ATPase domain;NACHT domain
Potri.006G154700	2.465	1.30155	0.000216467	0.014181	yes	up																							HCO3- transporter family
Potri.017G008600	0.323	-1.63066	0.000219075	0.0142339	yes	down																							Protein kinase domain;Protein tyrosine kinase;Wall-associated receptor kinase galacturonan-binding
Potri.003G149000	2.016	1.0115	0.000225557	0.0145356	yes	up																							Lateral organ boundaries
Potri.011G064000	0.489	-1.0323	0.00022852	0.0145557	yes	down																							Thiamine pyrophosphate enzyme, N-terminal TPP binding domain;Thiamine pyrophosphate enzyme, central domain;Thiamine pyrophosphate enzyme, C-terminal TPP binding domain
Potri.003G187032	0.258	-1.9559	0.000230406	0.0146098	yes	down																							Cys/Met metabolism PLP-dependent enzyme
Potri.001G044500	0.482	-1.05335	0.000235964	0.0148827	yes	down																							WRKY DNA -binding domain
Potri.001G441400	0.445	-1.16918	0.000237681	0.0149117	yes	down																							Protein tyrosine kinase;Protein kinase domain;D-mannose binding lectin;Domain of unknown function
Potri.017G009400	0.388	-1.36676	0.000246899	0.0154491	yes	down																							Protein kinase domain;Protein tyrosine kinase;Wall-associated receptor kinase galacturonan-binding
Potri.015G092000	2.108	1.07607	0.000265617	0.016319	yes	up																							Malate synthase
Potri.009G158900	0.336	-1.57487	0.000271518	0.0165528	yes	down																							Late embryogenesis abundant protein
Potri.005G036800	0.348	-1.52284	0.000271125	0.0165528	yes	down																							Ring finger domain;RING-like zinc finger;Zinc finger, C3HC4 type;RING-H2 zinc finger domain;Zinc finger, C3HC4 type;zinc-RING finger domain;RING-type zinc-finger;Zinc finger, C3HC4 type;Anaphase-promoting complex subunit 11 RING-H2 finger;Zinc-ribbon, C4HC2 type;Prokaryotic RING finger family 4
Potri.007G011200	0.2	-2.32394	0.000281226	0.0170135	yes	down																							Phosphoenolpyruvate carboxykinase
Potri.008G203200	0.346	-1.53228	0.000284223	0.017151	yes	down																							Xylanase inhibitor C-terminal;Xylanase inhibitor N-terminal
Potri.014G059701	0.469	-1.09156	0.000287139	0.017283	yes	down																							------
Potri.010G003000	2.225	1.15381	0.000289743	0.0173956	yes	up																							ABC transporter transmembrane region;ABC transporter;RecF/RecN/SMC N terminal domain;P-loop containing region of AAA domain;AAA ATPase domain;RsgA GTPase;Predicted ATPase of the ABC class
Potri.009G135201	0.436	-1.1975	0.000291176	0.0174375	yes	down																							------
Potri.019G013797	0.466	-1.10141	0.000301147	0.0178685	yes	down																							Protein kinase domain;Protein tyrosine kinase;D-mannose binding lectin
Potri.018G019800	0.316	-1.66212	0.000303294	0.0179367	yes	down																							WRKY DNA -binding domain
Potri.019G050200	45.201	5.49827	0.000309251	0.0181992	yes	up																							Phosphorylase superfamily
Potri.014G179400	6.196	2.63143	0.000315488	0.0184736	yes	up																							POT family;Major Facilitator Superfamily
Potri.018G096049	2.082	1.05809	0.000334283	0.0193827	yes	up																							Xylose isomerase-like TIM barrel
Potri.005G056700	0.444	-1.17109	0.000335737	0.0194195	yes	down																							Protein kinase domain;Protein tyrosine kinase;D-mannose binding lectin;S-locus glycoprotein domain;Phosphotransferase enzyme family;PAN-like domain
Potri.004G089400	0.488	-1.03626	0.00034136	0.0196489	yes	down																							EF hand;EF-hand domain pair;EF-hand domain pair;EF-hand domain;EF hand;EF-hand domain
Potri.005G204600	0.389	-1.36321	0.00034225	0.0196525	yes	down																							Xylanase inhibitor N-terminal;Xylanase inhibitor C-terminal;Eukaryotic aspartyl protease
Potri.001G378400	0.292	-1.77599	0.000348477	0.0199135	yes	down																							2OG-F;non-haem dioxygenase in morphine synthesis N-terminal
Potri.009G081400	0.431	-1.21408	0.000352369	0.0199915	yes	down																							Helix-loop-helix DNA-binding domain
Potri.001G310400	0.334	-1.58053	0.000368362	0.0207007	yes	down																							------
Potri.008G110800	0.249	-2.00341	0.000373933	0.0208165	yes	down																							EXS family;SPX domain
Potri.015G082900	2.379	1.25035	0.000414965	0.0226353	yes	up																							Copper amine oxidase, enzyme domain;Copper amine oxidase, N3 domain;Copper amine oxidase, N2 domain
Potri.002G208700	3.094	1.6296	0.000449411	0.0241216	yes	up																							Glutaredoxin
Potri.019G001500	0.471	-1.08522	0.00045494	0.0242447	yes	down																							Protein of unknown function;Domain of unknown function
Potri.011G041112	0.336	-1.5743	0.00047811	0.0251964	yes	down																							Nucleoside transporter
Potri.009G142300	6.344	2.6654	0.000520427	0.0268887	yes	up																							Chitinase class I;Chitin recognition protein
Potri.007G102250	0.296	-1.75623	0.000529714	0.027309	yes	down																							Subtilase family;Fibronectin type-III domain;Peptidase inhibitor I9;PA domain
Potri.003G142400	0.493	-1.02044	0.00059642	0.0297145	yes	down																							Cellulose synthase;Glycosyl transferase family group 2
Potri.002G151700	0.27	-1.88909	0.000595829	0.0297145	yes	down																							SRF-type transcription factor;K-box region
Potri.002G164400	0.415	-1.26997	0.00064969	0.0315726	yes	down																							WRKY DNA -binding domain
Potri.004G233500	0.417	-1.26355	0.000655099	0.0317055	yes	down																							Sugar;Major Facilitator Superfamily
Potri.011G122000	3.94	1.97817	0.000658991	0.0317642	yes	up																							CBS domain
Potri.014G134000	4.18	2.06337	0.000658543	0.0317642	yes	up																							Glutaredoxin
Potri.018G069700	5.932	2.56842	0.000669144	0.0321744	yes	up																							Myo-inositol oxygenase
Potri.001G459200	0.465	-1.10472	0.000685234	0.0326423	yes	down																							FAD binding domain;Berberine and berberine like
Potri.018G152500	3.32	1.73131	0.000683789	0.0326423	yes	up																							Protein of unknown function
Potri.005G156700	0.495	-1.01353	0.000690231	0.0326423	yes	down																							Plants and Prokaryotes Conserved
Potri.002G079400	0.485	-1.04523	0.00068746	0.0326423	yes	down																							Transmembrane amino acid transporter protein
Potri.016G023400	5.436	2.44262	0.000689626	0.0326423	yes	up																							PQ loop repeat
Potri.002G180800	0.494	-1.01822	0.000682793	0.0326423	yes	down																							Myb-like DNA-binding domain
Potri.005G256100	0.309	-1.69501	0.00069545	0.0327884	yes	down																							Sugar;Major Facilitator Superfamily
Potri.019G003200	0.453	-1.14176	0.000698152	0.0328122	yes	down																							FAD binding domain;FAD dependent oxidoreductase;NA;FAD binding domain;Pyridine nucleotide-disulphide oxidoreductase
Potri.015G003500	0.133	-2.90904	0.000727114	0.0336131	yes	down																							Peroxidase
Potri.001G050200	4.493	2.16782	0.000750017	0.0345372	yes	up																							Cellulose synthase;Glycosyl transferase family group 2;Glycosyltransferase like family 2
Potri.004G002500	0.123	-3.02269	0.000806159	0.0368364	yes	down																							Cleavage site for pathogenic type III effector avirulence factor Avr
Potri.007G038900	0.428	-1.22399	0.000805197	0.0368364	yes	down																							Leucine Rich repeats;Leucine rich repeat
Potri.004G174800	5.938	2.56994	0.000911862	0.0400116	yes	up																							Glycosyl hydrolases family 35;Beta-sandwich domain in beta galactosidase;Galactose binding lectin domain;Beta-galactosidase;Beta-galactosidase jelly roll domain
Potri.019G016702	5.092	2.34811	0.000909937	0.0400116	yes	up																							------
Potri.011G039000	2.504	1.32452	0.000969231	0.041944	yes	up																							Protein kinase domain;Protein tyrosine kinase;D-mannose binding lectin;S-locus glycoprotein domain;PAN-like domain
Potri.001G085100	0.398	-1.33014	0.000979627	0.0421631	yes	down																							Plastocyanin-like domain
Potri.006G065700	4.726	2.24052	0.000978926	0.0421631	yes	up																							Raffinose synthase or seed imbibition protein Sip1
Potri.016G016600	0.462	-1.11459	0.000990087	0.0422325	yes	down																							UDP-glucoronosyl and UDP-glucosyl transferase
Potri.003G111400	0.2	-2.31869	0.000984452	0.0422325	yes	down																							Hydrophobic seed protein;Protease inhibitor/seed storage/LTP family;Probable lipid transfer
Potri.010G147700	0.337	-1.56772	0.000985086	0.0422325	yes	down																							WRKY DNA -binding domain
Potri.011G162800	3.28	1.71377	0.00101093	0.0428878	yes	up																							FAD binding domain;Berberine and berberine like
Potri.015G085100	0.322	-1.63347	0.00102171	0.0431136	yes	down																							High-affinity nitrate transporter accessory;Ser-Thr-rich glycosyl-phosphatidyl-inositol-anchored membrane family
Potri.006G072100	0.38	-1.39557	0.00102041	0.0431136	yes	down																							Protein kinase domain;Protein tyrosine kinase
Potri.005G186200	0.372	-1.42595	0.00102037	0.0431136	yes	down																							------
Potri.015G000900	0.336	-1.57434	0.00104957	0.0438987	yes	down																							------
Potri.014G171300	0.328	-1.60635	0.00107381	0.0443648	yes	down																							------
Potri.005G205400	0.267	-1.90758	0.00112124	0.0457662	yes	down																							No apical meristem
Potri.018G096063	3.722	1.89596	0.00113783	0.0459686	yes	up																							Thaumatin family
Potri.019G065100	0.314	-1.66997	0.00114416	0.0460229	yes	down																							Xylanase inhibitor C-terminal;Xylanase inhibitor N-terminal
Potri.016G131600	0.279	-1.84232	0.00114499	0.0460229	yes	down																							LURP-one-related
Potri.018G046800	2.657	1.40984	0.0011553	0.0462804	yes	up																							Hpt domain
Potri.011G030012	0.389	-1.36069	0.00120676	0.0480172	yes	down																							Protein kinase domain;Protein tyrosine kinase;Salt stress response/antifungal;Proline-rich membrane anchor 1;Phosphotransferase enzyme family
Potri.003G132700	0.465	-1.10392	0.00121453	0.0482457	yes	down																							WRKY DNA -binding domain
Potri.015G045700	2.4	1.26274	0.00121824	0.048312	yes	up																							------
Potri.001G243300	0.427	-1.22761	0.00125434	0.0494129	yes	down																							Protein of unknown function;zinc-ribbon;Ring finger domain;Zinc finger, C3HC4 type;RING-like zinc finger;Zinc finger, C3HC4 type;RING-H2 zinc finger domain;RING-type zinc-finger;zinc-RING finger domain;Anaphase-promoting complex subunit 11 RING-H2 finger;Zinc finger, C3HC4 type;Prokaryotic RING finger family 4
Potri.016G047900	0.262	-1.93046	0.00127628	0.0499624	yes	down																							MYB-CC type transfactor, LHEQLE motif;Myb-like DNA-binding domain
Potri.010G212400	2.117	1.08187	0.00127251	0.0499624	yes	up																							Exo70 exocyst complex subunit
Potri.018G087400	0.36	-1.47279	0.00127903	0.0499706	yes	down																							Vacuolar protein sorting-associated protein 62
