# Supplementary material for: PagERF16 of Populus Promotes Lateral Root Proliferation and Sensitizes to Salt Stress
Source: Front Plant Sci. 2021 Jun 4;12:669143. doi: 10.3389/fpls.2021.669143 (PMC8213033; doi:10.3389/fpls.2021.669143)
Supplement: Supplementary Table 5 — Expression and gene annotation of TFs. [file Table_5.xls]

Gene_id	S1_2	S2_2	S3_2	T1	T2	T3	W1_2	W2_2	W3_2	Gene_name	Gene_description	GO_id	KO_id	KO_name	Pathway_id	COG	nr	swissprot	pfam
Potri.001G044500.v4.1	161.28	143.69	221.15	35.58	16.52	26.41	55.14	64.74	47.07	Potri.001G044500		GO:0003700(molecular_function:transcription factor activity, sequence-specific DNA binding); GO:0043565(molecular_function:sequence-specific DNA binding); GO:0005634(cellular_component:nucleus)				ENOG410YHES(K:Transcription)	XP_006368511.1(probable WRKY transcription factor 40 [Populus trichocarpa])	sp|Q9SAH7|WRK40_ARATH(Probable WRKY transcription factor 40 OS=Arabidopsis thaliana OX=3702 GN=WRKY40 PE=1 SV=1)	PF03106.15(WRKY:WRKY DNA -binding domain)
Potri.001G092900.v4.1	8.79	14.47	22.32	2.52	0.99	1.13	6.57	8.08	6.81	Potri.001G092900		GO:0003700(molecular_function:transcription factor activity, sequence-specific DNA binding); GO:0043565(molecular_function:sequence-specific DNA binding); GO:0005634(cellular_component:nucleus); GO:0044212(molecular_function:transcription regulatory region DNA binding)				ENOG410YZU1(K:Transcription)	XP_002297983.2(probable WRKY transcription factor 41 [Populus trichocarpa])	sp|Q8H0Y8|WRK41_ARATH(Probable WRKY transcription factor 41 OS=Arabidopsis thaliana OX=3702 GN=WRKY41 PE=2 SV=2)	PF03106.15(WRKY:WRKY DNA -binding domain)
Potri.005G243400.v4.1	1.7	5.08	2.36	3.56	3.24	3.03	7.03	9.47	7.52	Potri.005G243400		GO:0003700(molecular_function:transcription factor activity, sequence-specific DNA binding)				ENOG410YWQ7(K:Transcription)	XP_002307742.2(protein FD isoform X1 [Populus trichocarpa])	sp|Q84JK2|FD_ARATH(Protein FD OS=Arabidopsis thaliana OX=3702 GN=FD PE=1 SV=1)	PF00170.21(bZIP_1:bZIP transcription factor); PF07716.15(bZIP_2:Basic region leucine zipper)
Potri.006G138900.v4.1	5.94	41.98	6.31	25773.83	18407.48	23756.95	13.51	7.37	1.24	Potri.006G138900		GO:0003700(molecular_function:transcription factor activity, sequence-specific DNA binding); GO:0005634(cellular_component:nucleus); GO:0003677(molecular_function:DNA binding)				ENOG41116UJ(K:Transcription); ENOG410YZF0(K:Transcription)	RQO91682.1(hypothetical protein POPTR_006G138900 [Populus trichocarpa])	sp|Q9C591|ERF16_ARATH(Ethylene-responsive transcription factor ERF016 OS=Arabidopsis thaliana OX=3702 GN=ERF016 PE=2 SV=1)	PF00847.20(AP2:AP2 domain)
Potri.007G099400.v4.1	119.17	150.12	157.01	16.91	8.57	15.26	39.03	71.79	28.28	Potri.007G099400		GO:0006355(biological_process:regulation of transcription, DNA-templated); GO:0005634(cellular_component:nucleus); GO:0003677(molecular_function:DNA binding)				ENOG410YE96(S:Function unknown)	XP_002309945.1(NAC domain-containing protein 2 [Populus trichocarpa])	sp|Q39013|NAC2_ARATH(NAC domain-containing protein 2 OS=Arabidopsis thaliana OX=3702 GN=NAC002 PE=1 SV=2)	PF02365.15(NAM:No apical meristem (NAM) protein)
Potri.011G131100.v4.1	22.45	10.44	33.48	4.71	2.48	3.05	9.23	9.14	7.99	Potri.011G131100						ENOG4111JS8(K:Transcription)	XP_002317558.1(scarecrow-like protein 21 isoform X1 [Populus trichocarpa])	sp|Q69VG1|CIGR1_ORYSJ(Chitin-inducible gibberellin-responsive protein 1 OS=Oryza sativa subsp. japonica OX=39947 GN=CIGR1 PE=2 SV=1)	PF03514.14(GRAS:GRAS domain family)
Potri.013G153400.v4.1	214.96	144.43	245.84	51.22	26.03	40.05	116.66	85.41	66.88	Potri.013G153400		GO:0003700(molecular_function:transcription factor activity, sequence-specific DNA binding); GO:0043565(molecular_function:sequence-specific DNA binding); GO:0005634(cellular_component:nucleus)	K13424	WRKY33	map04016(MAPK signaling pathway - plant); map04626(Plant-pathogen interaction)	ENOG4112BTF(S:Function unknown)	XP_002319959.1(probable WRKY transcription factor 25 [Populus trichocarpa])	sp|Q6IEQ7|WRK24_ORYSJ(WRKY transcription factor WRKY24 OS=Oryza sativa subsp. japonica OX=39947 GN=WRKY24 PE=2 SV=1)	PF03106.15(WRKY:WRKY DNA -binding domain)
Potri.016G128300.v4.1	74.77	37.31	70.09	7.2	2.03	2.8	40.16	17.31	16.74	Potri.016G128300		GO:0043565(molecular_function:sequence-specific DNA binding); GO:0010200(biological_process:response to chitin); GO:0044212(molecular_function:transcription regulatory region DNA binding); GO:0003700(molecular_function:transcription factor activity, sequence-specific DNA binding); GO:0050832(biological_process:defense response to fungus); GO:0005634(cellular_component:nucleus); GO:0009627(biologi…	K13424	WRKY33	map04016(MAPK signaling pathway - plant); map04626(Plant-pathogen interaction)	ENOG4112BTF(K:Transcription)	XP_002323637.2(probable WRKY transcription factor 33 [Populus trichocarpa])	sp|Q6IEQ7|WRK24_ORYSJ(WRKY transcription factor WRKY24 OS=Oryza sativa subsp. japonica OX=39947 GN=WRKY24 PE=2 SV=1)	PF03106.15(WRKY:WRKY DNA -binding domain)
